# Supplementary material for: 4,4′-Diazenediyldipyridinium (4-pyridyldiazen­yl)pyridinium octa­cyanidomolyb­date(V) tetra­hydrate
Source: Acta Crystallogr Sect E Struct Rep Online. 2008 Aug 13;64(Pt 9):m1151. doi: 10.1107/S160053680802494X (PMC2960576; doi:10.1107/S160053680802494X)
Supplement: Supplementary file 1 [file e-64-m1151-sup1.cif]

##############################################################################
###                                                                        ###
###        Electronic paper (Acta Crystallographica Section E)             ###
###                                                                        ###
##############################################################################
#                                                                            #
# This CIF contains the data in a paper accepted for publication in Acta     #
# Crystallographica Section E. It conforms to the requirements of Notes      #
# for Authors for Section E, and has been peer reviewed under the auspices   #
# of the IUCr Commission on Journals.                                        #
#                                                                            #
# Full details of the Crystallographic Information File format               #
# are given in the paper "The Crystallographic Information File (CIF):       #
# a New Standard Archive File for Crystallography" by S. R. Hall, F. H.      #
# Allen and I. D. Brown [Acta Cryst. (1991), A47, 655-685].                  #
#                                                                            #
# The current version of the core CIF dictionary is obtainable from          #
# ftp://ftp.iucr.org/pub/cif_core.dic. The current version number is 2.4.    #
#                                                                            #
# Software is freely available for graphical display of the structure(s) in  #
# this CIF.  For information consult the CIF home page http://www.iucr.org/  #
# cif/home.html                                                              #
#                                                                            #
# This file may be used for bona fide research purposes within the           #
# scientific community so long as proper attribution is given to the journal # 
# article from which it was obtained.                                        #
#                                                                            #
##############################################################################
                                             
data_I
_audit_creation_method     SHELXL-97
_chemical_name_systematic
;
4,4'-Diazenediyldipyridinium (4-pyridyldiazenyl)pyridinium
octacyanidomolybdate(V) tetrahydrate
;
_chemical_name_common     ?
_chemical_formula_moiety     'C10 H10 N4 2+, C10 H9 N4 +, C8 Mo N8 3-, 4(H2 O)'
_chemical_formula_sum     'C28 H27 Mo N16 O4'
_chemical_formula_iupac     '(C10 H10 N4) (C10 H9 N4) [Mo(C N)8], 4H2 O'
_chemical_formula_weight     747.60
_chemical_melting_point     ?
_symmetry_cell_setting     Orthorhombic
_symmetry_space_group_name_H-M     'C c c a'
_symmetry_space_group_name_Hall     '-C 2b 2bc'
loop_
    _symmetry_equiv_pos_as_xyz
    'x, y, z'
    '-x, -y+1/2, z'
    'x, -y+1/2, -z+1/2'
    '-x, y, -z+1/2'
    'x+1/2, y+1/2, z'
    '-x+1/2, -y+1, z'
    'x+1/2, -y+1, -z+1/2'
    '-x+1/2, y+1/2, -z+1/2'
    '-x, -y, -z'
    'x, y-1/2, -z'
    '-x, y-1/2, z-1/2'
    'x, -y, z-1/2'
    '-x+1/2, -y+1/2, -z'
    'x+1/2, y, -z'
    '-x+1/2, y, z-1/2'
    'x+1/2, -y+1/2, z-1/2'
_cell_length_a     16.259(5)
_cell_length_b     12.787(4)
_cell_length_c     15.442(5)
_cell_angle_alpha     90.00
_cell_angle_beta     90.00
_cell_angle_gamma     90.00
_cell_volume     3210.5(18)
_cell_formula_units_Z     4
_cell_measurement_reflns_used     13328
_cell_measurement_theta_min     2.4
_cell_measurement_theta_max     27.5
_cell_measurement_temperature     291(2)
_exptl_crystal_description     block
_exptl_crystal_colour     'pale yellow'
_exptl_crystal_size_max     0.28
_exptl_crystal_size_mid     0.26
_exptl_crystal_size_min     0.24
_exptl_crystal_density_diffrn     1.547
_exptl_crystal_density_meas     ?
_exptl_crystal_density_method     'not measured'
_exptl_crystal_F_000     1524
_exptl_absorpt_coefficient_mu     0.471
_exptl_absorpt_correction_type     'multi-scan'
_exptl_absorpt_process_details     '(SADABS; Bruker, 2000)'
_exptl_absorpt_correction_T_min     0.8794
_exptl_absorpt_correction_T_max     0.8953
_exptl_special_details
;
;
_diffrn_ambient_temperature     291(2)
_diffrn_radiation_type     MoK\a
_diffrn_radiation_wavelength     0.71073
_diffrn_radiation_source     'fine-focus sealed tube'
_diffrn_radiation_monochromator     graphite
_diffrn_measurement_device_type     'Bruker SMART APEX CCD'
_diffrn_measurement_method     '\f and \w'
_diffrn_detector_area_resol_mean     ?
_diffrn_reflns_number     13328
_diffrn_reflns_av_R_equivalents     0.0501
_diffrn_reflns_av_sigmaI/netI     0.0296
_diffrn_reflns_theta_min     2.42
_diffrn_reflns_theta_max     27.55
_diffrn_reflns_theta_full     27.55
_diffrn_measured_fraction_theta_max     0.992
_diffrn_measured_fraction_theta_full     0.992
_diffrn_reflns_limit_h_min     -21
_diffrn_reflns_limit_h_max     21
_diffrn_reflns_limit_k_min     -16
_diffrn_reflns_limit_k_max     16
_diffrn_reflns_limit_l_min     -19
_diffrn_reflns_limit_l_max     16
_diffrn_standards_number     0
_diffrn_standards_interval_count     .
_diffrn_standards_interval_time     .
_diffrn_standards_decay_%     .
_refine_special_details
;
Refinement of <i>F</i>^2^ against ALL reflections. The weighted <i>R</i>-factor
<i>wR</i> and goodness of fit <i>S</i> are based on <i>F</i>^2^, conventional
<i>R</i>-factors <i>R</i> are based on <i>F</i>, with <i>F</i> set to zero for
negative <i>F</i>^2^. The threshold expression of <i>F</i>^2^ >
\s(<i>F</i>^2^) is used only for calculating <i>R</i>-factors(gt) <i>etc</i>.
and is not relevant to the choice of reflections for refinement.
<i>R</i>-factors based on <i>F</i>^2^ are statistically about twice as large
as those based on <i>F</i>, and <i>R</i>- factors based on ALL data will be
even larger.
;
_reflns_number_total     1851
_reflns_number_gt     1540
_reflns_threshold_expression     I>2\s(I)
_refine_ls_structure_factor_coef     Fsqd
_refine_ls_matrix_type     full
_refine_ls_R_factor_all     0.0437
_refine_ls_R_factor_gt     0.0324
_refine_ls_wR_factor_gt     0.0623
_refine_ls_wR_factor_ref     0.0645
_refine_ls_goodness_of_fit_ref     1.060
_refine_ls_restrained_S_all     1.060
_refine_ls_number_reflns     1851
_refine_ls_number_parameters     121
_refine_ls_number_restraints     0
_refine_ls_hydrogen_treatment     mixed
_refine_ls_weighting_scheme     calc
_refine_ls_weighting_details
         'calc w=1/[\s^2^(Fo^2^)+(0.0235P)^2^+2.9147P] where P=(Fo^2^+2Fc^2^)/3'
_atom_sites_solution_hydrogens     geom
_atom_sites_solution_primary     direct
_atom_sites_solution_secondary     difmap
_refine_ls_shift/su_max     0.000
_refine_ls_shift/su_mean     0.000
_refine_diff_density_max     0.523
_refine_diff_density_min     -0.280
_refine_ls_extinction_method     none
_refine_ls_extinction_coef     ?
loop_
    _atom_type_symbol
    _atom_type_description
    _atom_type_scat_dispersion_real
    _atom_type_scat_dispersion_imag
    _atom_type_scat_source
    'C' 'C' 0.0033 0.0016
                         'International Tables Vol C Tables 4.2.6.8 and 6.1.1.4'
    'H' 'H' 0.0000 0.0000
                         'International Tables Vol C Tables 4.2.6.8 and 6.1.1.4'
    'Mo' 'Mo' -1.6832 0.6857
                         'International Tables Vol C Tables 4.2.6.8 and 6.1.1.4'
    'N' 'N' 0.0061 0.0033
                         'International Tables Vol C Tables 4.2.6.8 and 6.1.1.4'
    'O' 'O' 0.0106 0.0060
                         'International Tables Vol C Tables 4.2.6.8 and 6.1.1.4'
_computing_data_collection     'SMART (Bruker, 2000)'
_computing_cell_refinement     'SMART (Bruker, 2000)'
_computing_data_reduction     'SAINT (Bruker, 2000)'
_computing_structure_solution     'SHELXTL (Sheldrick, 2008)'
_computing_structure_refinement     'SHELXTL (Sheldrick, 2008)'
_computing_molecular_graphics     'SHELXTL (Sheldrick, 2008)'
_computing_publication_material     'SHELXTL (Sheldrick, 2008)'
loop_
    _atom_site_type_symbol
    _atom_site_label
    _atom_site_fract_x
    _atom_site_fract_y
    _atom_site_fract_z
    _atom_site_U_iso_or_equiv
    _atom_site_adp_type
    _atom_site_calc_flag
    _atom_site_refinement_flags
    _atom_site_occupancy
    _atom_site_disorder_assembly
    _atom_site_disorder_group
    C C1 0.39870(13) 0.84531(17) 0.79366(15) 0.0382(5) Uani d . 1 . .
    C C2 0.45460(14) 0.83539(19) 0.63923(15) 0.0427(5) Uani d . 1 . .
    C C3 0.41341(15) 0.62509(19) 0.31466(17) 0.0461(6) Uani d . 1 . .
    C C4 0.43896(15) 0.63527(19) 0.40018(17) 0.0447(6) Uani d . 1 . .
    H H4 0.4948 0.6385 0.4132 0.054 Uiso calc R 1 . .
    C C5 0.38109(14) 0.64066(18) 0.46624(17) 0.0450(6) Uani d . 1 . .
    H H5 0.3982 0.6474 0.5234 0.054 Uiso calc R 1 . .
    C C6 0.27215(16) 0.62570(19) 0.36140(16) 0.0464(6) Uani d . 1 . .
    H H6 0.2163 0.6225 0.3484 0.056 Uiso calc R 1 . .
    C C7 0.33002(14) 0.62029(19) 0.29530(16) 0.0441(6) Uani d . 1 . .
    H H7 0.3129 0.6135 0.2381 0.053 Uiso calc R 1 . .
    Mo Mo1 0.5000 0.7500 0.7500 0.02552(10) Uani d S 1 . .
    N N1 0.34570(12) 0.89415(16) 0.81824(14) 0.0468(5) Uani d . 1 . .
    N N2 0.43040(13) 0.87856(16) 0.57871(13) 0.0462(5) Uani d . 1 . .
    N N3 0.29771(12) 0.63591(16) 0.44687(13) 0.0437(5) Uani d . 1 . .
    H H3A 0.262(2) 0.639(3) 0.488(2) 0.052 Uiso d P 0.75 . .
    N N4 0.46326(12) 0.62255(16) 0.24043(15) 0.0495(5) Uani d . 1 . .
    O O1 0.17847(11) 0.59099(14) 0.56028(11) 0.0457(4) Uani d . 1 . .
    H H1A 0.1323(19) 0.593(2) 0.535(2) 0.069 Uiso d . 1 . .
    H H1B 0.1865(18) 0.530(2) 0.5803(19) 0.069 Uiso d . 1 . .
loop_
    _atom_site_aniso_label
    _atom_site_aniso_U_11
    _atom_site_aniso_U_22
    _atom_site_aniso_U_33
    _atom_site_aniso_U_12
    _atom_site_aniso_U_13
    _atom_site_aniso_U_23
    C1 0.0371(11) 0.0422(12) 0.0353(12) 0.0130(9) -0.0141(9) -0.0110(9)
    C2 0.0442(13) 0.0452(13) 0.0387(13) 0.0103(10) -0.0093(10) 0.0096(10)
    C3 0.0477(13) 0.0468(14) 0.0438(14) 0.0125(10) 0.0088(11) 0.0055(11)
    C4 0.0376(11) 0.0457(13) 0.0510(15) 0.0007(9) 0.0096(11) 0.0065(11)
    C5 0.0437(13) 0.0476(13) 0.0436(14) 0.0068(10) 0.0092(11) 0.0120(11)
    C6 0.0499(13) 0.0449(13) 0.0443(14) 0.0183(10) 0.0102(11) -0.0136(10)
    C7 0.0453(13) 0.0482(14) 0.0388(14) 0.0139(10) -0.0010(11) 0.0019(11)
    Mo1 0.02788(16) 0.02590(16) 0.02278(16) 0.000 0.000 0.000
    N1 0.0505(12) 0.0483(11) 0.0417(12) 0.0182(9) -0.0095(9) -0.0131(9)
    N2 0.0595(13) 0.0422(11) 0.0371(11) 0.0099(9) -0.0119(10) 0.0020(9)
    N3 0.0438(11) 0.0452(11) 0.0420(12) 0.0206(9) 0.0038(9) -0.0123(9)
    N4 0.0492(10) 0.0498(11) 0.0496(13) 0.0047(9) 0.0063(11) -0.0067(10)
    O1 0.0429(9) 0.0484(10) 0.0459(11) 0.0129(8) 0.0064(8) 0.0155(8)
_geom_special_details
;
All e.s.d.'s (except the e.s.d. in the dihedral angle between two l.s. planes)
are estimated using the full covariance matrix. The cell e.s.d.'s are taken
into account individually in the estimation of e.s.d.'s in distances, angles
and torsion angles; correlations between e.s.d.'s in cell parameters are only
used when they are defined by crystal symmetry. An approximate (isotropic)
treatment of cell e.s.d.'s is used for estimating e.s.d.'s involving l.s.
planes.
;
loop_
    _geom_bond_atom_site_label_1
    _geom_bond_atom_site_label_2
    _geom_bond_site_symmetry_2
    _geom_bond_distance
    _geom_bond_publ_flag
    C1 N1 . 1.130(3) ?
    C1 Mo1 . 2.157(2) ?
    C2 N2 . 1.155(3) ?
    C2 Mo1 . 2.159(2) ?
    C3 C7 . 1.390(3) ?
    C3 C4 . 1.391(4) ?
    C3 N4 . 1.404(3) ?
    C4 C5 . 1.389(3) ?
    C4 H4 . 0.9300 ?
    C5 N3 . 1.390(3) ?
    C5 H5 . 0.9300 ?
    C6 N3 . 1.390(3) ?
    C6 C7 . 1.390(3) ?
    C6 H6 . 0.9300 ?
    C7 H7 . 0.9300 ?
    Mo1 C1 3_566 2.157(2) ?
    Mo1 C1 4_656 2.157(2) ?
    Mo1 C1 2_665 2.157(2) ?
    Mo1 C2 2_665 2.159(2) ?
    Mo1 C2 4_656 2.159(2) ?
    Mo1 C2 3_566 2.159(2) ?
    N3 H3A . 0.86(4) ?
    N4 N4 4_655 1.231(4) ?
    O1 H1A . 0.85(3) ?
    O1 H1B . 0.85(3) ?
loop_
    _geom_angle_atom_site_label_1
    _geom_angle_atom_site_label_2
    _geom_angle_atom_site_label_3
    _geom_angle_site_symmetry_1
    _geom_angle_site_symmetry_3
    _geom_angle
    _geom_angle_publ_flag
    N1 C1 Mo1 . . 178.5(2) ?
    N2 C2 Mo1 . . 178.1(2) ?
    C7 C3 C4 . . 120.0(2) ?
    C7 C3 N4 . . 112.7(2) ?
    C4 C3 N4 . . 127.2(2) ?
    C5 C4 C3 . . 120.0(2) ?
    C5 C4 H4 . . 120.0 ?
    C3 C4 H4 . . 120.0 ?
    C4 C5 N3 . . 120.0(2) ?
    C4 C5 H5 . . 120.0 ?
    N3 C5 H5 . . 120.0 ?
    N3 C6 C7 . . 120.0(2) ?
    N3 C6 H6 . . 120.0 ?
    C7 C6 H6 . . 120.0 ?
    C3 C7 C6 . . 120.0(2) ?
    C3 C7 H7 . . 120.0 ?
    C6 C7 H7 . . 120.0 ?
    C1 Mo1 C1 3_566 . 80.44(12) ?
    C1 Mo1 C1 3_566 4_656 143.57(12) ?
    C1 Mo1 C1 . 4_656 111.19(13) ?
    C1 Mo1 C1 3_566 2_665 111.19(13) ?
    C1 Mo1 C1 . 2_665 143.57(12) ?
    C1 Mo1 C1 4_656 2_665 80.44(12) ?
    C1 Mo1 C2 3_566 2_665 74.20(9) ?
    C1 Mo1 C2 . 2_665 142.59(9) ?
    C1 Mo1 C2 4_656 2_665 77.12(10) ?
    C1 Mo1 C2 2_665 2_665 72.59(9) ?
    C1 Mo1 C2 3_566 . 77.12(10) ?
    C1 Mo1 C2 . . 72.59(9) ?
    C1 Mo1 C2 4_656 . 74.20(9) ?
    C1 Mo1 C2 2_665 . 142.59(9) ?
    C2 Mo1 C2 2_665 . 75.23(13) ?
    C1 Mo1 C2 3_566 4_656 142.59(9) ?
    C1 Mo1 C2 . 4_656 74.20(9) ?
    C1 Mo1 C2 4_656 4_656 72.59(9) ?
    C1 Mo1 C2 2_665 4_656 77.12(10) ?
    C2 Mo1 C2 2_665 4_656 140.02(13) ?
    C2 Mo1 C2 . 4_656 119.25(14) ?
    C1 Mo1 C2 3_566 3_566 72.59(9) ?
    C1 Mo1 C2 . 3_566 77.12(10) ?
    C1 Mo1 C2 4_656 3_566 142.59(9) ?
    C1 Mo1 C2 2_665 3_566 74.20(9) ?
    C2 Mo1 C2 2_665 3_566 119.25(14) ?
    C2 Mo1 C2 . 3_566 140.02(13) ?
    C2 Mo1 C2 4_656 3_566 75.23(13) ?
    C5 N3 C6 . . 120.0(2) ?
    C5 N3 H3A . . 120(2) ?
    C6 N3 H3A . . 120(2) ?
    N4 N4 C3 4_655 . 111.4(3) ?
    H1A O1 H1B . . 109(3) ?
loop_
    _geom_hbond_atom_site_label_D
    _geom_hbond_atom_site_label_H
    _geom_hbond_atom_site_label_A
    _geom_hbond_site_symmetry_A
    _geom_hbond_distance_DH
    _geom_hbond_distance_HA
    _geom_hbond_distance_DA
    _geom_hbond_angle_DHA
    N3 H3A O1 . 0.86(4) 1.86(4) 2.675(3) 157(3)
    O1 H1A N2 13_566 0.85(3) 2.06(3) 2.809(3) 147(3)
    O1 H1B N1 8_546 0.85(3) 2.40(3) 3.164(3) 150(3)
data_global
_journal_date_recd_electronic     2008-06-23
_journal_date_accepted     2008-08-03
_journal_name_full     'Acta Crystallographica, Section E'
_journal_year     2008
_journal_volume     64
_journal_issue      9
_journal_page_first     m1151
_journal_page_last     m1151
_journal_paper_category     QM
_journal_coeditor_code     BR2078
_publ_contact_author_name     'Ai-Hua Yuan'
_publ_contact_author_address
;
School of Materials Science and Engineering,
Jiangsu University of Science and Technology,
Zhenjiang, 212003, P.R. China
;
_publ_contact_author_email     aihuayuan@163.com
_publ_contact_author_fax     ?
_publ_contact_author_phone     ?
_publ_section_title
;
4,4'-Diazenediyldipyridinium (4-pyridyldiazenyl)pyridinium
octacyanidomolybdate(V) tetrahydrate
;
loop_
    _publ_author_name
    _publ_author_footnote
    _publ_author_address
    'Liu, Wen-Yan' .
;
School of Materials Science and Engineering,
Jiangsu University of Science and Technology,
Zhenjiang 212003, People's Republic of China
;
    'Zhou, Hu' .
;
School of Materials Science and Engineering,
Jiangsu University of Science and Technology,
Zhenjiang 212003, People's Republic of China
;
    'Yuan, Ai-Hua' .
;
School of Materials Science and Engineering,
Jiangsu University of Science and Technology,
Zhenjiang 212003, People's Republic of China
;
