# Supplementary material for: 4,4′-Diazenediyldipyridinium (4-pyridyldiazen­yl)pyridinium octa­cyanidomolyb­date(V) tetra­hydrate
Source: Acta Crystallogr Sect E Struct Rep Online. 2008 Aug 13;64(Pt 9):m1151. doi: 10.1107/S160053680802494X (PMC2960576; doi:10.1107/S160053680802494X)
Supplement: Supplementary file 2 [file e-64-m1151-Isup2.hkl]

# 
# h,k,l, Fc-squared, Fo-squared, sigma(Fo-squared) and status flag 
# 
data_I
_shelx_title ' Ccca' 
_shelx_refln_list_code          4 
_shelx_F_calc_maximum      653.63 
_exptl_crystal_F_000      1524.00 
_reflns_d_resolution_high  0.7684 
 
loop_ 
 _symmetry_equiv_pos_as_xyz 
 'x, y, z' 
 '-x, -y+1/2, z' 
 'x, -y+1/2, -z+1/2' 
 '-x, y, -z+1/2' 
 'x+1/2, y+1/2, z' 
 '-x+1/2, -y+1, z' 
 'x+1/2, -y+1, -z+1/2' 
 '-x+1/2, y+1/2, -z+1/2' 
 '-x, -y, -z' 
 'x, y-1/2, -z' 
 '-x, y-1/2, z-1/2' 
 'x, -y, z-1/2' 
 '-x+1/2, -y+1/2, -z' 
 'x+1/2, y, -z' 
 '-x+1/2, y, z-1/2' 
 'x+1/2, -y+1/2, z-1/2' 
 
_cell_length_a    16.2590 
_cell_length_b    12.7870 
_cell_length_c    15.4420 
_cell_angle_alpha  90.000 
_cell_angle_beta   90.000 
_cell_angle_gamma  90.000 
 
_shelx_F_squared_multiplier     1.000 
 
loop_ 
 _refln_index_h 
 _refln_index_k 
 _refln_index_l 
 _refln_F_squared_calc 
 _refln_F_squared_meas 
 _refln_F_squared_sigma 
 _refln_observed_status 
   2   0   0    28151.59    28894.77    669.36 o 
   4   0   0      267.05      375.15     88.60 o 
   6   0   0    10080.40    10919.14    168.58 o 
   8   0   0     5581.51     5783.68    227.41 o 
  10   0   0     4761.41     5486.20    321.71 o 
  12   0   0     5300.37     5356.28    252.99 o 
  14   0   0      635.63      801.47    149.06 o 
  16   0   0     1614.49     1702.37    157.33 o 
  18   0   0     3682.97     3816.39    209.30 o 
  20   0   0      913.74      977.62    151.10 o 
   0   2   0    27531.87    26472.91     90.14 o 
   2   2   0    52174.53    51116.91     64.64 o 
   4   2   0    20515.72    20424.04    338.49 o 
   6   2   0     2059.21     2227.63    201.87 o 
   8   2   0    13070.32    12668.45    176.15 o 
  10   2   0     8853.32     8558.40     95.02 o 
  12   2   0     1941.38     1833.22     41.01 o 
  14   2   0     3119.29     2925.83    130.20 o 
  16   2   0     2074.67     2104.53     95.87 o 
  18   2   0     1718.73     1920.51     83.88 o 
  20   2   0     1440.03     1641.65    145.96 o 
   0   4   0   427232.66   416363.16   1322.06 o 
   2   4   0    13111.86    12785.17     92.88 o 
   4   4   0    31282.94    30441.70    199.09 o 
   6   4   0    18932.93    18175.21    146.18 o 
   8   4   0    42469.80    41085.23    121.83 o 
  10   4   0     7711.87     8331.34    216.94 o 
  12   4   0     3834.24     3768.89    107.92 o 
  14   4   0     4575.75     4406.83    106.26 o 
  16   4   0     2870.38     2943.83     65.35 o 
  18   4   0      466.09      565.14     77.63 o 
  20   4   0      984.17     1102.80     45.75 o 
   0   6   0     6450.14     6678.47    215.13 o 
   2   6   0      294.28      411.47    106.91 o 
   4   6   0     7312.50     7706.94    251.28 o 
   6   6   0    32980.54    32443.31    417.67 o 
   8   6   0     3688.22     4439.44    211.24 o 
  10   6   0     1648.08     1676.21     79.49 o 
  12   6   0    10386.81    10219.31    123.60 o 
  14   6   0     2720.72     2544.86     14.63 o 
  16   6   0     1739.60     1653.66     46.24 o 
  18   6   0      696.71      629.72     50.52 o 
   0   8   0   103972.30   100892.27    159.93 o 
   2   8   0     7191.23     7088.59    424.90 o 
   4   8   0     6175.59     6055.79     53.41 o 
   6   8   0     1459.43     1510.12     92.10 o 
   8   8   0      403.59      657.11     76.73 o 
  10   8   0     3199.90     3092.44     64.61 o 
  12   8   0     3025.01     2847.71     79.34 o 
  14   8   0     3056.57     3055.11     97.46 o 
  16   8   0      632.79      712.15     34.23 o 
  18   8   0      930.19      897.56     13.63 o 
   0  10   0     6848.91     6468.53    458.46 o 
   2  10   0    10059.87    10451.87    335.78 o 
   4  10   0     4046.97     4058.28     97.82 o 
   6  10   0      159.99      268.25     84.56 o 
   8  10   0     4109.67     3982.83     76.25 o 
  10  10   0     5594.99     5403.05     82.76 o 
  12  10   0      215.18      604.35    123.00 o 
  14  10   0     1218.56     1207.08    121.45 o 
  16  10   0      831.32      852.49     70.05 o 
   0  12   0       20.98      187.10     74.27 o 
   2  12   0     2754.42     2818.92    152.90 o 
   4  12   0     1430.24     1297.64     75.00 o 
   6  12   0     5225.92     5008.93     51.74 o 
   8  12   0     3466.22     3856.64    283.46 o 
  10  12   0     1740.75     1652.53    154.00 o 
  12  12   0      809.97      792.32     85.21 o 
  14  12   0       72.50      294.21    194.50 o 
   0  14   0     1199.75     1257.70    132.46 o 
   2  14   0     1431.38     1958.64    294.44 o 
   4  14   0     1866.52     2029.92    194.10 o 
   6  14   0     2503.29     2786.29    286.89 o 
   8  14   0     1027.39      941.88     65.04 o 
  10  14   0      147.27      154.90     72.23 o 
   0  16   0     2213.22     2199.69    575.48 o 
   2  16   0     1048.67     1002.66    108.34 o 
   4  16   0     1633.04     1688.78    133.43 o 
   1   1   1    10622.09    10557.37    105.68 o 
   3   1   1    27983.22    27980.78    165.01 o 
   5   1   1      523.38      739.58     57.99 o 
   7   1   1    22955.69    22368.44     96.41 o 
   9   1   1    10240.74    10079.96    178.34 o 
  11   1   1     5219.37     5055.25    155.71 o 
  13   1   1     4322.83     4383.23     57.07 o 
  15   1   1     2877.74     2951.91     62.31 o 
  17   1   1     1250.01     1385.61     74.51 o 
  19   1   1     2609.21     2557.24     89.49 o 
  21   1   1     1260.38     1260.54     80.66 o 
   2   2   1    12984.29    12708.58    270.18 o 
   4   2   1     2513.29     2968.03    141.16 o 
   6   2   1     1703.26     1708.97     42.95 o 
   8   2   1     7076.10     7173.07     58.03 o 
  10   2   1     4545.65     4588.98     76.73 o 
  12   2   1      103.85      102.49      9.06 o 
  14   2   1        6.68       23.35     30.61 o 
  16   2   1       66.24       52.56     23.80 o 
  18   2   1       86.40      135.48     68.62 o 
  20   2   1      230.66      217.14    115.90 o 
   1   3   1    57546.38    57020.68    193.09 o 
   3   3   1    15264.07    14760.75    165.51 o 
   5   3   1    36032.77    35219.98    162.21 o 
   7   3   1     2027.49     2255.39     47.58 o 
   9   3   1     6233.38     6173.13     59.32 o 
  11   3   1     7309.26     7388.02    139.88 o 
  13   3   1     1448.46     1365.19     27.93 o 
  15   3   1     1025.02      939.85     55.05 o 
  17   3   1     2996.37     2903.22     99.75 o 
  19   3   1      469.82      468.26     30.41 o 
   2   4   1     8265.55     8414.02     62.67 o 
   4   4   1     4280.86     4228.23     61.52 o 
   6   4   1        7.79       48.05     21.57 o 
   8   4   1      242.01      249.32      8.66 o 
  10   4   1      685.05      722.32     34.74 o 
  12   4   1      760.44      724.34     21.69 o 
  14   4   1       53.19       56.94      8.62 o 
  16   4   1       32.76       44.02     13.91 o 
  18   4   1      177.30      200.37     13.70 o 
  20   4   1       19.71       21.07     20.02 o 
   1   5   1    20552.04    20601.23    168.78 o 
   3   5   1    10730.51    11168.68    100.29 o 
   5   5   1    24172.30    23363.25    207.63 o 
   7   5   1     5174.36     5428.63    154.27 o 
   9   5   1     5431.25     5465.93     47.49 o 
  11   5   1     2555.27     2440.32     56.89 o 
  13   5   1     4600.23     4420.50     48.24 o 
  15   5   1     3094.67     2856.93     61.82 o 
  17   5   1     1410.31     1343.48     24.93 o 
  19   5   1      393.77      514.57     75.83 o 
   2   6   1     6377.61     6317.31     51.49 o 
   4   6   1     2447.37     2385.87     15.32 o 
   6   6   1       47.83       88.32     40.86 o 
   8   6   1      860.19      842.70     15.42 o 
  10   6   1      821.37      815.01     63.39 o 
  12   6   1       32.25       56.60     68.31 o 
  14   6   1        8.67       29.41     28.13 o 
  16   6   1       15.44       30.10     43.94 o 
  18   6   1       30.43       42.18     20.15 o 
   1   7   1      446.37      481.83     32.86 o 
   3   7   1     6274.77     6099.76     50.68 o 
   5   7   1     4685.95     4426.67    180.02 o 
   7   7   1    13583.73    13459.69    109.72 o 
   9   7   1     4230.58     4211.25     91.17 o 
  11   7   1     2901.08     2983.91    106.81 o 
  13   7   1     5897.85     5792.06     79.52 o 
  15   7   1     4534.00     4551.40     45.94 o 
  17   7   1      546.33      514.40     37.20 o 
  19   7   1      926.82     1013.19    109.33 o 
   2   8   1     3792.88     3794.66     39.03 o 
   4   8   1      966.63     1043.81     44.14 o 
   6   8   1       76.63      215.20     23.82 o 
   8   8   1      365.14      379.05     24.70 o 
  10   8   1      347.92      337.58     19.88 o 
  12   8   1      558.03      551.98     47.34 o 
  14   8   1      257.05      251.11    132.94 o 
  16   8   1       16.36       27.59     23.43 o 
  18   8   1      177.69      234.28     37.08 o 
   1   9   1     1804.50     1897.20     80.23 o 
   3   9   1     5881.09     6081.41     75.03 o 
   5   9   1     2893.54     3167.63    132.95 o 
   7   9   1     5264.47     5223.76     55.00 o 
   9   9   1     3767.90     3549.29    123.96 o 
  11   9   1     5380.15     5244.25     59.48 o 
  13   9   1     1063.77     1068.89     53.22 o 
  15   9   1      858.75      924.90     36.91 o 
  17   9   1     1026.15     1084.39     79.03 o 
   2  10   1     1667.35     1746.67     72.53 o 
   4  10   1      959.39      977.13     24.46 o 
   6  10   1      500.79      492.37     28.21 o 
   8  10   1        0.71       35.00     22.39 o 
  10  10   1       40.32       77.68     44.98 o 
  12  10   1        8.62       24.94     19.20 o 
  14  10   1        2.41       51.05     95.89 o 
  16  10   1       92.90      146.90     52.52 o 
   1  11   1     9246.09     9174.41     91.68 o 
   3  11   1     4260.65     4428.21     53.90 o 
   5  11   1     2726.28     2721.13     85.36 o 
   7  11   1     1070.80     1050.07     60.80 o 
   9  11   1     3018.98     2832.56     37.95 o 
  11  11   1     1735.03     1647.55     31.80 o 
  13  11   1      352.90      490.05     75.53 o 
  15  11   1       60.26      134.14     86.07 o 
   2  12   1      832.31      934.08     89.64 o 
   4  12   1        0.71       48.48     46.56 o 
   6  12   1      156.79      163.50    150.74 o 
   8  12   1      190.03      202.59     32.79 o 
  10  12   1       18.89       34.91     38.42 o 
  12  12   1       79.54      172.16    101.75 o 
  14  12   1      369.44      400.11     35.52 o 
   1  13   1     5753.31     5796.77     78.70 o 
   3  13   1     1791.02     1941.66    182.39 o 
   5  13   1     1904.13     2117.04    140.13 o 
   7  13   1     1188.33     1152.17     91.01 o 
   9  13   1     1072.87     1014.07     40.58 o 
  11  13   1      216.34      308.19    126.26 o 
  13  13   1     1050.60     1408.79    305.52 o 
   2  14   1      198.41      285.66    162.55 o 
   4  14   1      299.04      344.25     33.53 o 
   6  14   1      279.78      276.65     43.30 o 
   8  14   1        2.81       17.36     71.13 o 
  10  14   1        3.74       73.23     53.05 o 
   1  15   1      573.96      527.45     45.48 o 
   3  15   1     1112.49     1116.84    119.40 o 
   5  15   1     1410.18     1299.79     80.16 o 
   7  15   1     1216.51     1288.92    153.25 o 
   2  16   1      116.40      155.44     44.18 o 
   4  16   1       62.16       93.55     18.21 o 
   0   0   2    39380.44    38986.74     66.87 o 
   2   0   2    72627.98    70528.45    379.80 o 
   4   0   2    15810.10    15444.15     85.29 o 
   6   0   2    15202.63    14948.53    291.00 o 
   8   0   2    16778.81    16370.98    160.79 o 
  10   0   2     1230.55     1296.51     61.28 o 
  12   0   2    10278.01    10691.88    262.44 o 
  14   0   2     1129.48     1025.72    112.73 o 
  16   0   2      156.21      206.88     78.87 o 
  18   0   2     1240.66     1282.92    114.48 o 
  20   0   2     1675.18     1604.70     69.04 o 
   1   1   2     7622.12     7535.59    346.97 o 
   3   1   2     5071.18     5380.57    127.08 o 
   5   1   2    38534.24    37836.75    246.17 o 
   7   1   2      902.02      876.64     20.30 o 
   9   1   2      707.78      703.37    105.88 o 
  11   1   2       50.73       55.22     17.77 o 
  13   1   2     1577.42     1636.64     68.38 o 
  15   1   2       12.32       37.64     25.89 o 
  17   1   2       14.61       13.24     16.53 o 
  19   1   2       64.69      155.06     44.58 o 
  21   1   2        0.16       16.09     29.42 o 
   0   2   2    27351.39    26731.30    147.25 o 
   2   2   2    18609.43    17891.65    448.40 o 
   4   2   2    15059.05    14877.44    206.30 o 
   6   2   2    13442.96    13250.72    157.46 o 
   8   2   2     6790.10     6696.33    246.00 o 
  10   2   2     7827.67     7808.76    152.58 o 
  12   2   2     5956.82     6339.16    116.30 o 
  14   2   2     2203.16     2307.77     62.93 o 
  16   2   2     1990.49     1955.01     34.47 o 
  18   2   2     1718.66     1762.26     71.92 o 
  20   2   2      811.33      829.29     89.09 o 
   1   3   2    25255.33    25267.57    210.85 o 
   3   3   2     4758.43     4738.70    152.50 o 
   5   3   2    21367.86    21213.09     42.70 o 
   7   3   2     1673.68     1705.22     98.28 o 
   9   3   2      740.87      796.90     48.82 o 
  11   3   2      293.44      417.59    102.79 o 
  13   3   2     1651.46     1607.18     65.79 o 
  15   3   2       25.02       47.81     12.87 o 
  17   3   2        6.85       37.77     17.55 o 
  19   3   2       62.10      155.73     41.03 o 
   0   4   2     6630.80     6311.67     56.79 o 
   2   4   2     3205.02     3353.94    148.63 o 
   4   4   2    14044.82    13570.99    223.46 o 
   6   4   2     5789.41     5843.57     88.76 o 
   8   4   2     6159.67     6801.00    190.83 o 
  10   4   2    13053.84    12901.94    117.42 o 
  12   4   2      891.31      962.21     78.21 o 
  14   4   2     6170.36     6123.73    234.51 o 
  16   4   2     8479.60     8114.57     93.69 o 
  18   4   2     1400.81     1242.57     35.18 o 
  20   4   2      536.77      510.09     53.54 o 
   1   5   2      652.74      650.27     38.23 o 
   3   5   2      373.12      663.38     56.91 o 
   5   5   2     9104.10     8973.52     51.86 o 
   7   5   2     4179.77     4006.07     87.83 o 
   9   5   2      927.58     1054.63     35.06 o 
  11   5   2        0.33       51.19     50.93 o 
  13   5   2      187.90      172.60      6.42 o 
  15   5   2      126.72      128.76     68.56 o 
  17   5   2       30.82      118.61     72.22 o 
  19   5   2      110.03      151.03     72.16 o 
   0   6   2     9565.84     9277.92    164.69 o 
   2   6   2     9642.10     9460.15     50.83 o 
   4   6   2     9427.24     9681.65    110.81 o 
   6   6   2     8515.31     9096.96    189.20 o 
   8   6   2     9021.85     8818.00    196.91 o 
  10   6   2     3095.37     3127.58     62.42 o 
  12   6   2     1687.15     1590.76     46.41 o 
  14   6   2     3951.09     3665.76    123.25 o 
  16   6   2     1954.46     2007.79     86.94 o 
  18   6   2      644.99      580.33     93.05 o 
   1   7   2    11568.67    11172.15     29.62 o 
   3   7   2      826.52     1233.48    124.86 o 
   5   7   2     1737.21     1725.03     52.68 o 
   7   7   2     1196.22     1205.08     49.63 o 
   9   7   2      505.33      547.26     79.92 o 
  11   7   2      238.32      293.14     36.66 o 
  13   7   2      503.76      490.90     15.24 o 
  15   7   2        0.72       36.04     81.15 o 
  17   7   2       14.73       24.97     23.42 o 
  19   7   2       83.49       81.05     37.29 o 
   0   8   2    12601.10    13035.24    128.25 o 
   2   8   2     9218.77     9323.14     76.75 o 
   4   8   2     6116.13     5980.30    227.10 o 
   6   8   2    11184.68    10751.66     55.97 o 
   8   8   2     3204.88     3044.43    135.39 o 
  10   8   2     1206.66     1155.94     49.18 o 
  12   8   2     6460.12     6502.97     95.26 o 
  14   8   2      321.22      515.30     72.09 o 
  16   8   2       64.60      146.82     33.15 o 
  18   8   2      743.74      882.80     58.65 o 
   1   9   2      229.86      278.30     42.04 o 
   3   9   2       26.44       54.06     59.14 o 
   5   9   2      732.72      703.24     59.54 o 
   7   9   2     2010.66     2022.80     39.91 o 
   9   9   2      486.17      502.30     17.18 o 
  11   9   2       13.18       45.90     23.50 o 
  13   9   2       25.93       68.74     55.50 o 
  15   9   2       93.96       89.39      2.57 o 
  17   9   2        8.96       33.12     96.23 o 
   0  10   2     2754.77     2959.05    107.45 o 
   2  10   2     5391.14     5246.90     80.91 o 
   4  10   2     4924.00     4938.36     61.84 o 
   6  10   2     2125.37     2316.22    100.47 o 
   8  10   2     2145.58     2200.38     88.66 o 
  10  10   2     3091.82     3141.90     77.13 o 
  12  10   2     2700.67     2719.74     94.01 o 
  14  10   2      856.88      943.51     57.83 o 
  16  10   2      564.62      903.50    126.25 o 
   1  11   2     3178.00     3148.36     50.71 o 
   3  11   2       60.94      158.14     51.91 o 
   5  11   2        0.72       50.32     90.26 o 
   7  11   2       76.00      113.70     71.89 o 
   9  11   2      327.36      338.17    103.97 o 
  11  11   2       48.16       97.21     27.88 o 
  13  11   2       73.87      141.59     52.25 o 
  15  11   2       37.63       54.08     10.69 o 
   0  12   2     1551.61     1806.98    254.91 o 
   2  12   2     2889.46     2775.75    100.16 o 
   4  12   2     2150.84     2256.53     42.56 o 
   6  12   2      543.42      713.06     67.48 o 
   8  12   2     2911.63     2828.05     85.46 o 
  10  12   2     2328.06     2185.18     23.88 o 
  12  12   2      214.92      312.37     84.03 o 
  14  12   2     2073.03     2194.30    139.58 o 
   1  13   2      210.27      250.67    130.16 o 
   3  13   2       19.67       78.24     25.78 o 
   5  13   2       77.17      121.00    177.47 o 
   7  13   2      294.85      301.54     17.40 o 
   9  13   2      124.17      207.01     85.43 o 
  11  13   2       55.22      106.98     96.67 o 
   0  14   2     3691.10     3580.02    174.85 o 
   2  14   2     1117.93     1221.70    136.06 o 
   4  14   2      918.36     1024.37    122.33 o 
   6  14   2     2260.63     2161.76     29.00 o 
   8  14   2     1076.39     1061.31     46.83 o 
  10  14   2      801.67      740.35     94.30 o 
   1  15   2      634.04      648.81    128.79 o 
   3  15   2       10.39       17.64     45.66 o 
   5  15   2       10.51      103.53    124.03 o 
   7  15   2       12.45       41.55     61.44 o 
   0  16   2     1234.00     1649.73    359.60 o 
   2  16   2      838.54      832.55     21.50 o 
   4  16   2     1083.67     1109.44    104.65 o 
   1   1   3    16890.26    16437.57    202.99 o 
   3   1   3      594.37      620.76      8.41 o 
   5   1   3    23085.11    22134.01     78.46 o 
   7   1   3     9448.52     9089.74    178.50 o 
   9   1   3    20935.38    20440.42     54.04 o 
  11   1   3     8954.71     8845.45     85.93 o 
  13   1   3     2902.58     2778.17      9.85 o 
  15   1   3     4490.25     4505.66    200.52 o 
  17   1   3     2942.84     2925.19     65.34 o 
  19   1   3     1731.39     1815.98     62.96 o 
   2   2   3    24996.84    25234.44    146.89 o 
   4   2   3     4712.04     4815.85     55.22 o 
   6   2   3     1649.93     1863.43     43.88 o 
   8   2   3        1.04       56.14     45.63 o 
  10   2   3     5541.48     5397.19     21.89 o 
  12   2   3      399.79      429.14     20.09 o 
  14   2   3     4848.29     4851.09     89.10 o 
  16   2   3       75.96       85.46      6.40 o 
  18   2   3       16.01       25.06     13.81 o 
  20   2   3        0.81       18.23     45.07 o 
   1   3   3    21394.20    20540.15    155.12 o 
   3   3   3    71618.78    69847.48    105.67 o 
   5   3   3     2185.89     2073.76     13.97 o 
   7   3   3     8121.92     8632.90    148.82 o 
   9   3   3     4218.05     4045.62    121.94 o 
  11   3   3     3344.12     3204.59    125.41 o 
  13   3   3     4025.39     3884.24     45.14 o 
  15   3   3     1609.20     1639.62     56.86 o 
  17   3   3      695.97      689.39     55.33 o 
  19   3   3      854.36      867.30     74.83 o 
   2   4   3     5314.86     5406.25     69.74 o 
   4   4   3      794.40      775.82     37.88 o 
   6   4   3      435.69      413.48     30.19 o 
   8   4   3     2303.82     2270.36    106.65 o 
  10   4   3       45.57      107.77     43.95 o 
  12   4   3       24.73       59.20     22.43 o 
  14   4   3       89.11      103.16     23.40 o 
  16   4   3       68.35       92.01     44.08 o 
  18   4   3        0.50        8.11     14.53 o 
  20   4   3       24.49       34.37     12.79 o 
   1   5   3    16255.38    15727.23     99.17 o 
   3   5   3    23659.10    22788.79    287.32 o 
   5   5   3    11531.20    11800.78    156.41 o 
   7   5   3    12581.45    12752.23    175.96 o 
   9   5   3      143.39      361.75     71.55 o 
  11   5   3     4250.32     4119.47     69.35 o 
  13   5   3     4049.53     3893.70     60.57 o 
  15   5   3      536.95      592.93     73.51 o 
  17   5   3     1000.62      939.66     23.98 o 
  19   5   3      286.08      285.37     15.92 o 
   2   6   3     4591.38     4723.53     46.78 o 
   4   6   3       26.05       72.58     15.11 o 
   6   6   3        0.90       20.00     15.55 o 
   8   6   3        2.56       42.26     61.62 o 
  10   6   3     1960.55     2161.04     59.55 o 
  12   6   3      543.79      537.96     21.80 o 
  14   6   3     1958.98     1934.19     93.02 o 
  16   6   3       83.73      154.17    100.52 o 
  18   6   3        1.47      102.50     32.50 o 
   1   7   3     3323.25     3253.06    103.65 o 
   3   7   3     1943.91     1953.97     66.91 o 
   5   7   3    14628.60    14570.14    101.92 o 
   7   7   3     6787.48     6584.66    122.43 o 
   9   7   3     5374.61     5194.38    106.34 o 
  11   7   3     2210.27     2070.24     65.45 o 
  13   7   3     2512.13     2422.12     85.32 o 
  15   7   3     2193.92     2202.44     70.85 o 
  17   7   3     1505.81     1552.01    101.27 o 
   2   8   3     2516.21     2605.58     19.80 o 
   4   8   3      833.69      816.45     28.36 o 
   6   8   3       86.20       92.66     20.01 o 
   8   8   3     1616.68     1632.03     47.48 o 
  10   8   3        5.31       83.20     37.63 o 
  12   8   3        1.46       57.90     78.89 o 
  14   8   3       88.55      113.19     23.52 o 
  16   8   3       51.12       75.82    123.71 o 
  18   8   3        1.81       45.04    103.18 o 
   1   9   3     4685.43     4493.71     20.31 o 
   3   9   3     4961.82     4933.78    156.44 o 
   5   9   3     3378.65     3368.71     71.45 o 
   7   9   3     1230.08     1274.61     83.69 o 
   9   9   3     8174.66     8003.06     56.74 o 
  11   9   3     1113.87     1118.61     77.25 o 
  13   9   3     1063.39     1069.13     40.42 o 
  15   9   3     2921.09     2753.31     69.15 o 
  17   9   3      884.11      898.69     67.25 o 
   2  10   3      396.57      385.31     10.05 o 
   4  10   3      259.95      382.80     61.78 o 
   6  10   3      317.08      385.99     80.25 o 
   8  10   3        4.94       33.34     42.16 o 
  10  10   3      350.84      468.96    149.44 o 
  12  10   3      380.69      385.18     23.62 o 
  14  10   3      417.25      423.26     73.09 o 
  16  10   3       71.14      148.60     64.82 o 
   1  11   3     8543.13     8293.90     59.15 o 
   3  11   3     3297.71     3462.38     92.91 o 
   5  11   3     1333.15     1231.47     70.56 o 
   7  11   3     1842.75     1976.69     77.02 o 
   9  11   3     1104.38     1180.89     87.20 o 
  11  11   3     3058.13     2939.09     83.55 o 
  13  11   3      810.29      761.51     39.37 o 
  15  11   3      579.60      827.40    177.08 o 
   2  12   3      400.37      425.17     49.89 o 
   4  12   3      379.85      440.19     31.56 o 
   6  12   3       29.81      103.55     48.67 o 
   8  12   3      259.41      329.49     95.77 o 
  10  12   3        6.81       60.48    150.88 o 
  12  12   3       21.55      147.15     91.68 o 
  14  12   3       15.77       83.04    105.57 o 
   1  13   3     2020.98     1891.77     11.52 o 
   3  13   3     1505.22     1692.14     86.48 o 
   5  13   3     1789.84     1759.06     52.91 o 
   7  13   3     2975.99     3030.67     66.78 o 
   9  13   3      595.14      871.11    105.08 o 
  11  13   3     2126.33     2015.84     43.74 o 
   2  14   3       27.22       65.82     30.92 o 
   4  14   3       91.79       91.31     93.66 o 
   6  14   3      152.25      232.11    118.89 o 
   8  14   3        1.76       58.41    148.20 o 
  10  14   3       39.18       43.36    101.07 o 
   1  15   3       88.12      180.85    171.92 o 
   3  15   3     1644.68     1607.01     93.21 o 
   5  15   3     1366.30     1295.44     92.36 o 
   7  15   3     1367.86     1349.97    104.00 o 
   2  16   3       48.58       57.95     28.11 o 
   4  16   3      107.48      164.44     71.93 o 
   0   0   4    17293.68    17002.20    527.69 o 
   2   0   4    16486.34    15895.08     35.62 o 
   4   0   4     1016.13     1325.82    105.47 o 
   6   0   4    33678.93    33188.05    371.83 o 
   8   0   4    20329.64    20347.04    274.59 o 
  10   0   4    16379.14    16099.55    203.90 o 
  12   0   4     3164.88     3004.55    224.20 o 
  14   0   4      141.85      228.34    105.88 o 
  16   0   4     1120.20     1602.58    181.47 o 
  18   0   4      635.65      638.40     82.26 o 
  20   0   4      911.82      996.54     95.96 o 
   1   1   4       73.49      151.97     79.41 o 
   3   1   4     8330.83     8214.81    229.68 o 
   5   1   4     1867.99     1814.50     42.78 o 
   7   1   4     1721.54     1730.95     49.26 o 
   9   1   4      695.97      781.97     55.87 o 
  11   1   4      237.14      343.38     60.82 o 
  13   1   4     2789.28     2998.28     70.24 o 
  15   1   4      166.10      251.64     53.10 o 
  17   1   4        0.06        0.70     12.28 o 
  19   1   4       38.88       75.63     69.00 o 
   0   2   4    12590.35    12802.53    208.70 o 
   2   2   4    10371.20     9919.84    240.12 o 
   4   2   4     9249.94     8983.93    137.92 o 
   6   2   4     9690.52     9474.62     89.21 o 
   8   2   4    12487.25    12032.48     86.37 o 
  10   2   4     9106.36     9111.48     80.79 o 
  12   2   4     5337.78     5534.81     61.53 o 
  14   2   4     2888.41     2733.31     52.38 o 
  16   2   4     1934.14     2031.66     55.49 o 
  18   2   4     1151.60     1314.29     60.67 o 
  20   2   4      790.45      727.71     24.50 o 
   1   3   4     7471.69     7683.76    146.31 o 
   3   3   4     4889.73     4777.63     74.29 o 
   5   3   4       20.02       60.27     25.25 o 
   7   3   4      146.34      141.43     17.07 o 
   9   3   4      262.36      277.98     32.30 o 
  11   3   4      857.64      911.69     39.92 o 
  13   3   4      526.38      530.53     49.02 o 
  15   3   4       74.74      144.10     77.04 o 
  17   3   4        1.31       23.46     73.45 o 
  19   3   4        0.02       26.43     36.78 o 
   0   4   4    11372.73    11191.35    554.64 o 
   2   4   4    10021.68    10429.16    120.83 o 
   4   4   4    23971.92    24270.57    114.39 o 
   6   4   4     1454.57     1564.32     59.03 o 
   8   4   4     3297.47     3124.77     75.34 o 
  10   4   4     1801.57     2047.49     65.40 o 
  12   4   4     5887.62     5877.99    215.98 o 
  14   4   4     7821.41     7440.79     74.28 o 
  16   4   4     2634.37     2538.93     69.03 o 
  18   4   4     1922.22     1963.26     81.80 o 
  20   4   4      581.91      790.39     98.10 o 
   1   5   4      322.36      360.96     34.17 o 
   3   5   4     1998.84     1972.88     66.62 o 
   5   5   4     1695.89     1618.03     34.77 o 
   7   5   4       53.45      140.29     26.40 o 
   9   5   4     1396.47     1413.70     75.31 o 
  11   5   4       90.35      242.06     62.17 o 
  13   5   4     3129.35     3254.75     92.51 o 
  15   5   4      422.83      489.74     50.67 o 
  17   5   4        0.70       29.76     42.83 o 
  19   5   4       30.08       63.05     94.72 o 
   0   6   4    14251.32    14108.51     59.57 o 
   2   6   4    15311.10    15324.33    284.04 o 
   4   6   4    15206.56    15237.29    221.45 o 
   6   6   4     9161.46     8906.18    237.66 o 
   8   6   4     1445.48     1366.77     34.80 o 
  10   6   4     1315.91     1243.41     98.35 o 
  12   6   4     1654.69     1506.60     17.08 o 
  14   6   4     2293.36     2346.71     79.73 o 
  16   6   4     1476.86     1456.32     73.49 o 
  18   6   4     1184.29     1158.13    107.99 o 
   1   7   4     4609.19     4485.76     35.95 o 
   3   7   4      749.82      817.05     45.07 o 
   5   7   4        7.29       61.62     43.88 o 
   7   7   4      262.80      255.13     31.88 o 
   9   7   4     1027.63      955.19     32.58 o 
  11   7   4      548.93      551.37     39.11 o 
  13   7   4       17.04       61.19     24.17 o 
  15   7   4      447.51      464.71     64.55 o 
  17   7   4       15.82       27.08     14.51 o 
   0   8   4     7515.85     7656.19    133.35 o 
   2   8   4    11115.09    10850.59    118.90 o 
   4   8   4     4678.68     4530.02     89.90 o 
   6   8   4     9959.28     9640.36     96.64 o 
   8   8   4     4226.21     4050.89    115.51 o 
  10   8   4     3178.11     3065.82     73.88 o 
  12   8   4      724.83      636.18     73.44 o 
  14   8   4      239.97      244.70     23.42 o 
  16   8   4      766.42      817.85     94.09 o 
  18   8   4      432.68      642.32    163.44 o 
   1   9   4      125.44      169.16     43.71 o 
   3   9   4       98.74      111.58     60.18 o 
   5   9   4      363.67      344.05     31.24 o 
   7   9   4      366.22      476.92     46.62 o 
   9   9   4      657.59      640.11     13.97 o 
  11   9   4      430.97      425.25     12.11 o 
  13   9   4     1245.54     1194.84     34.43 o 
  15   9   4      207.43      281.11     85.23 o 
  17   9   4        3.40       44.65     36.91 o 
   0  10   4     4182.54     4068.10     64.25 o 
   2  10   4     2592.43     2582.34     70.09 o 
   4  10   4     1601.76     1516.41     87.34 o 
   6  10   4     2394.32     2459.29     79.06 o 
   8  10   4     5121.09     4906.48    113.46 o 
  10  10   4     3540.51     3310.36     38.13 o 
  12  10   4     2294.50     2133.70     16.93 o 
  14  10   4      859.27      870.30     37.18 o 
  16  10   4      890.56      908.82     45.78 o 
   1  11   4      834.53      830.91     51.03 o 
   3  11   4       29.84       66.90     33.19 o 
   5  11   4       39.35       34.57     14.67 o 
   7  11   4      371.38      427.68    109.04 o 
   9  11   4      575.92      602.45     21.33 o 
  11  11   4      223.13      234.17     18.92 o 
  13  11   4       19.95       26.79     13.39 o 
  15  11   4      339.21      353.48      6.68 o 
   0  12   4     2417.51     2508.74    146.07 o 
   2  12   4     1010.20     1074.01     96.52 o 
   4  12   4     1864.48     1899.39     59.12 o 
   6  12   4      679.53      699.67     85.32 o 
   8  12   4     2088.73     2062.63    109.17 o 
  10  12   4     1976.82     1973.42     32.95 o 
  12  12   4     2249.45     2183.45     32.73 o 
  14  12   4     1669.55     1770.17    448.17 o 
   1  13   4       25.40       36.09     16.50 o 
   3  13   4        9.72       23.92     41.69 o 
   5  13   4       38.82       66.26     30.07 o 
   7  13   4      375.29      374.77     46.23 o 
   9  13   4      121.81      125.23     20.18 o 
  11  13   4      218.59      264.04     52.59 o 
   0  14   4      983.26     1314.15    273.94 o 
   2  14   4     1671.34     1932.79    139.05 o 
   4  14   4     2028.31     1945.07     71.50 o 
   6  14   4     1414.09     1335.44     26.43 o 
   8  14   4      665.06      756.33    110.44 o 
  10  14   4      779.15     1184.59    166.54 o 
   1  15   4       28.95       55.13     13.63 o 
   3  15   4        2.99        9.99     17.06 o 
   5  15   4       88.27       77.22    100.59 o 
   7  15   4      121.36      143.83     29.86 o 
   0  16   4      726.76      853.50    120.70 o 
   2  16   4     1288.04     1361.65     49.59 o 
   1   1   5       20.28       36.81     57.79 o 
   3   1   5    35120.00    34392.06    300.76 o 
   5   1   5      113.36      160.51     37.51 o 
   7   1   5     4080.20     3896.48     47.10 o 
   9   1   5    14901.50    14950.83    179.14 o 
  11   1   5     7023.54     6890.28    179.11 o 
  13   1   5    14144.64    13895.66    128.56 o 
  15   1   5     2538.85     2475.14    116.89 o 
  17   1   5     1521.50     1880.99     98.26 o 
  19   1   5      593.39      606.62    117.18 o 
   2   2   5    49730.20    49079.17    119.47 o 
   4   2   5      370.29      341.16     17.66 o 
   6   2   5     5772.91     6177.28    110.05 o 
   8   2   5       52.43       75.65     31.07 o 
  10   2   5     2930.23     3082.77     55.78 o 
  12   2   5     1169.66     1296.24     61.71 o 
  14   2   5     1466.83     1616.69     58.88 o 
  16   2   5       98.76      285.74     54.61 o 
  18   2   5       76.20       84.25     31.75 o 
  20   2   5       10.27       20.34     29.05 o 
   1   3   5    39419.96    38718.20     96.96 o 
   3   3   5        7.80      415.91     70.48 o 
   5   3   5    40569.41    40029.68    115.72 o 
   7   3   5    18336.20    18362.13    311.92 o 
   9   3   5     1614.68     1638.04     69.63 o 
  11   3   5     6159.57     6130.72     89.99 o 
  13   3   5      223.35      415.75     62.92 o 
  15   3   5     1462.30     1416.69     67.71 o 
  17   3   5     1351.72     1359.62     47.79 o 
  19   3   5     1109.87     1329.05    110.68 o 
   2   4   5        4.59       51.62     31.67 o 
   4   4   5     2068.72     2119.75     62.53 o 
   6   4   5      475.47      464.37     24.30 o 
   8   4   5      862.32      797.15     83.47 o 
  10   4   5      527.80      544.42     18.37 o 
  12   4   5      264.56      268.24     32.39 o 
  14   4   5        2.61       10.77     34.31 o 
  16   4   5      114.55      119.57     48.08 o 
  18   4   5       39.70       51.47     87.77 o 
   1   5   5    23596.35    23301.49     70.38 o 
   3   5   5    10795.06    10617.17    149.02 o 
   5   5   5    16817.89    15956.56    369.53 o 
   7   5   5     9238.16     9085.68     79.46 o 
   9   5   5     4522.93     4575.82     69.41 o 
  11   5   5     1099.91     1230.23     57.07 o 
  13   5   5        5.61      355.40     70.00 o 
  15   5   5     2568.90     2490.89     58.78 o 
  17   5   5      883.44     1004.09     96.10 o 
  19   5   5     1443.96     1531.88    132.10 o 
   2   6   5     8761.22     8604.78     94.90 o 
   4   6   5      191.64      198.02      9.20 o 
   6   6   5     1883.68     1866.21     36.97 o 
   8   6   5       36.23       90.26    112.11 o 
  10   6   5     1822.27     1812.26     36.37 o 
  12   6   5      381.15      428.31     89.38 o 
  14   6   5      926.94      862.45     19.02 o 
  16   6   5        0.04       46.00     92.03 o 
  18   6   5        7.36      116.63     74.90 o 
   1   7   5     5299.65     5334.62     93.28 o 
   3   7   5    18269.64    17533.79    139.31 o 
   5   7   5     1004.69     1320.66     79.08 o 
   7   7   5     1340.47     1555.31    125.75 o 
   9   7   5     5092.66     5000.33    123.29 o 
  11   7   5     1535.48     1562.56     48.20 o 
  13   7   5     3706.35     3814.39     68.35 o 
  15   7   5     1895.81     1852.28     40.64 o 
  17   7   5     1631.94     1554.91     80.42 o 
   2   8   5       49.42       65.40     22.15 o 
   4   8   5     1018.19     1028.82     31.40 o 
   6   8   5      520.72      489.44     50.51 o 
   8   8   5      978.70     1117.12     52.36 o 
  10   8   5      550.11      590.70     64.62 o 
  12   8   5      378.38      463.38     68.06 o 
  14   8   5       19.88       22.80     20.69 o 
  16   8   5       95.13      137.66     44.80 o 
   1   9   5     4344.83     4077.34    149.13 o 
   3   9   5     2833.61     2698.12     67.50 o 
   5   9   5     2994.46     2908.49     93.72 o 
   7   9   5     2151.26     2164.25     99.44 o 
   9   9   5     1265.72     1232.17     55.89 o 
  11   9   5     3778.19     4064.63     66.36 o 
  13   9   5     4993.44     5090.90    110.52 o 
  15   9   5      540.20      583.21    120.41 o 
  17   9   5     1363.94     1467.32    340.14 o 
   2  10   5      482.18      503.88      7.66 o 
   4  10   5       96.11      110.80     16.61 o 
   6  10   5      193.29      224.87     77.52 o 
   8  10   5        9.59       25.76     21.71 o 
  10  10   5      882.51      921.69     69.96 o 
  12  10   5       34.12       71.97     87.55 o 
  14  10   5      301.51      275.95     20.99 o 
  16  10   5       51.79       82.10     31.40 o 
   1  11   5     2202.39     2111.82    171.47 o 
   3  11   5     2042.69     2185.06     86.10 o 
   5  11   5     3773.99     3724.42     52.38 o 
   7  11   5     3831.45     3676.06    148.84 o 
   9  11   5     2012.71     2134.75    114.00 o 
  11  11   5     1688.85     1814.83     91.36 o 
  13  11   5      951.63      936.74     70.09 o 
   2  12   5      123.35      182.96     79.45 o 
   4  12   5      151.22      324.44    129.40 o 
   6  12   5      294.62      308.73     25.08 o 
   8  12   5      363.53      387.63     60.24 o 
  10  12   5      200.18      337.35    111.75 o 
  12  12   5      118.87      113.67     90.90 o 
   1  13   5     1280.50     1236.19     47.34 o 
   3  13   5     2002.87     2263.58    147.07 o 
   5  13   5     1708.29     2144.52    148.29 o 
   7  13   5     2183.01     2215.16     44.94 o 
   9  13   5     2265.09     2200.52    162.46 o 
  11  13   5      769.92      862.37     75.56 o 
   2  14   5        0.02       49.71     74.84 o 
   4  14   5        4.93       53.64     96.78 o 
   6  14   5        0.81       56.55     54.28 o 
   8  14   5        0.10       30.45     30.16 o 
  10  14   5      270.57      384.07    308.83 o 
   1  15   5     1474.58     1396.16    100.31 o 
   3  15   5      669.94      600.43     70.81 o 
   5  15   5      976.55     1096.80    157.73 o 
   7  15   5      590.63      568.09     49.54 o 
   0   0   6    38406.36    36878.19     79.15 o 
   2   0   6    38265.55    37093.04    172.41 o 
   4   0   6    31621.44    30748.01    434.80 o 
   6   0   6    12232.80    12908.02    186.14 o 
   8   0   6      271.00      323.88    136.75 o 
  10   0   6     5984.15     5842.98    150.72 o 
  12   0   6     1923.79     1934.95     94.99 o 
  14   0   6     2434.80     2177.41     88.94 o 
  16   0   6     4752.69     4253.19    152.99 o 
  18   0   6      831.36      779.96     69.98 o 
  20   0   6      466.18      538.85    103.45 o 
   1   1   6     1506.89     1676.28     70.19 o 
   3   1   6      302.40      281.17      6.52 o 
   5   1   6      758.70      868.02     45.20 o 
   7   1   6      734.17      786.62     23.09 o 
   9   1   6      563.42      614.46     29.46 o 
  11   1   6      405.45      401.65     51.42 o 
  13   1   6       50.44      124.76     47.86 o 
  15   1   6       18.92       68.07     93.23 o 
  17   1   6      194.73      210.46     75.77 o 
  19   1   6        3.20       68.95    109.98 o 
   0   2   6     7511.67     7546.98    181.86 o 
   2   2   6    12741.91    12406.47     42.79 o 
   4   2   6    10676.51    10756.48    204.04 o 
   6   2   6     8681.13     8840.06    139.85 o 
   8   2   6     9223.21     9194.82    241.43 o 
  10   2   6     4844.15     4617.52    150.56 o 
  12   2   6     3935.62     3687.83     80.78 o 
  14   2   6     3649.91     3437.72     37.90 o 
  16   2   6     1475.87     1359.44     34.17 o 
  18   2   6      872.19      928.66     70.85 o 
  20   2   6      901.69      988.88    114.03 o 
   1   3   6       98.90      174.92     65.98 o 
   3   3   6     2078.98     2034.81     66.84 o 
   5   3   6     5971.12     6023.16    148.99 o 
   7   3   6        1.14        8.05     17.92 o 
   9   3   6      619.69      638.37     38.82 o 
  11   3   6       70.42       95.40     60.44 o 
  13   3   6        0.18       13.82    104.81 o 
  15   3   6        7.79       84.03     74.11 o 
  17   3   6      531.94      458.99     22.43 o 
  19   3   6       36.09       64.55     42.74 o 
   0   4   6     2510.05     2574.55     70.38 o 
   2   4   6      608.01      790.19     52.91 o 
   4   4   6     1999.82     1984.65    118.39 o 
   6   4   6     8266.10     8464.94    133.58 o 
   8   4   6    22352.83    22086.10    157.94 o 
  10   4   6     4888.02     5071.63    146.11 o 
  12   4   6     6216.15     5966.00     51.02 o 
  14   4   6     2141.12     2120.43     53.37 o 
  16   4   6      312.52      346.09     86.02 o 
  18   4   6     1305.90     1354.24    102.15 o 
   1   5   6      430.74      445.84     17.49 o 
   3   5   6      904.38      925.63     58.14 o 
   5   5   6      141.41      285.54     62.05 o 
   7   5   6      312.97      329.47     72.30 o 
   9   5   6      280.44      330.53     24.17 o 
  11   5   6      382.14      380.73     35.80 o 
  13   5   6       12.51       36.78     30.17 o 
  15   5   6        6.03      111.77     85.84 o 
  17   5   6       15.10       19.41     61.19 o 
  19   5   6        3.85        6.31     25.72 o 
   0   6   6    13278.64    12648.44    282.19 o 
   2   6   6     8631.72     8572.80     72.28 o 
   4   6   6     7552.82     7139.98    245.88 o 
   6   6   6     5228.62     5025.35     68.30 o 
   8   6   6     2777.90     2758.90    108.34 o 
  10   6   6     3898.86     3628.57     75.66 o 
  12   6   6     2078.55     2433.84    121.48 o 
  14   6   6      627.79      616.47     69.98 o 
  16   6   6     1759.10     1760.63    111.21 o 
  18   6   6     1437.31     1848.61    148.37 o 
   1   7   6     1879.18     1897.12     24.07 o 
   3   7   6      345.57      411.90     35.08 o 
   5   7   6     4072.78     4024.23     51.43 o 
   7   7   6      362.61      451.27     63.87 o 
   9   7   6      231.04      252.92     43.73 o 
  11   7   6        1.56       54.15     36.20 o 
  13   7   6        7.09       14.20     13.51 o 
  15   7   6       36.69       81.02     25.73 o 
  17   7   6      263.79      242.74     77.79 o 
   0   8   6    11060.40    10955.76    542.25 o 
   2   8   6    15678.44    14801.52     38.31 o 
   4   8   6     8462.89     8035.63     73.93 o 
   6   8   6     2433.44     2454.03     61.88 o 
   8   8   6      572.93      673.75     64.19 o 
  10   8   6     1693.19     1624.42     62.58 o 
  12   8   6      385.86      388.22     34.36 o 
  14   8   6     1865.53     1825.49     66.85 o 
  16   8   6     1967.01     1882.17     72.58 o 
   1   9   6       45.24       63.53     25.33 o 
   3   9   6     1081.75     1154.04     75.64 o 
   5   9   6       30.95       38.24     11.27 o 
   7   9   6        0.03        4.40     11.81 o 
   9   9   6      166.61      204.90     73.65 o 
  11   9   6       93.78      116.79     65.18 o 
  13   9   6       49.77       54.66      9.53 o 
  15   9   6       17.44       30.41     58.81 o 
   0  10   6     2725.45     2915.61    113.14 o 
   2  10   6     2970.82     2824.59     52.59 o 
   4  10   6     2584.90     2776.19     94.01 o 
   6  10   6     3263.99     3408.34     76.64 o 
   8  10   6     2902.71     2725.83    128.50 o 
  10  10   6     1463.94     1529.12     90.95 o 
  12  10   6     1870.49     1952.70     71.21 o 
  14  10   6     2004.38     2143.36    123.44 o 
   1  11   6     1143.71     1157.88     72.35 o 
   3  11   6       17.69       31.34     65.81 o 
   5  11   6      855.78      854.93     34.01 o 
   7  11   6      195.98      264.54    104.94 o 
   9  11   6       26.40       97.36     47.16 o 
  11  11   6       11.28       38.99     26.11 o 
  13  11   6        0.83       18.89     58.58 o 
   0  12   6     1044.31     1084.66    104.26 o 
   2  12   6      239.36      301.50     55.39 o 
   4  12   6     1419.90     1607.31     49.66 o 
   6  12   6     2944.02     2958.79    111.46 o 
   8  12   6     2415.15     2341.42     74.78 o 
  10  12   6     2081.86     2053.88     95.42 o 
  12  12   6     2449.58     2445.74     71.49 o 
   1  13   6       96.61      122.70     76.80 o 
   3  13   6      275.01      290.38     27.27 o 
   5  13   6       21.48       60.58     19.08 o 
   7  13   6       20.52      104.10    100.46 o 
   9  13   6      113.98      106.09    177.72 o 
  11  13   6        2.26       16.89     20.11 o 
   0  14   6     1034.39      981.83    204.79 o 
   2  14   6     1500.59     1494.56     49.57 o 
   4  14   6     1581.57     1517.49     45.71 o 
   6  14   6      860.32      821.45     58.54 o 
   8  14   6     1032.03      980.00     41.48 o 
   1  15   6      257.60      327.32    112.29 o 
   3  15   6       70.09      127.76     50.68 o 
   5  15   6       80.40      101.93     54.73 o 
   1   1   7     9981.66    10179.80    189.04 o 
   3   1   7     2184.16     2296.67    106.32 o 
   5   1   7     7101.55     6992.40    175.28 o 
   7   1   7     4371.78     4349.17    288.37 o 
   9   1   7    10775.59    10129.41    379.49 o 
  11   1   7     9441.57     8835.22    318.80 o 
  13   1   7     1972.49     1965.46     70.32 o 
  15   1   7     2778.19     2816.43     71.51 o 
  17   1   7     1309.75     1296.83     11.27 o 
  19   1   7      331.80      287.97     62.76 o 
   2   2   7      531.52      833.05     74.88 o 
   4   2   7       71.07      186.33     69.51 o 
   6   2   7      799.59      786.43     17.38 o 
   8   2   7       16.87       82.53     30.99 o 
  10   2   7       62.67       91.77     54.29 o 
  12   2   7      462.97      517.30     58.26 o 
  14   2   7       43.24       47.85      8.93 o 
  16   2   7        0.15       66.82     93.71 o 
  18   2   7      988.67     1015.56     46.66 o 
   1   3   7    12413.07    12314.63    207.25 o 
   3   3   7    21404.38    20870.78    144.85 o 
   5   3   7    10904.53    10760.81    153.39 o 
   7   3   7    11551.14    11035.34    233.64 o 
   9   3   7     2044.57     1957.64     46.76 o 
  11   3   7      288.73      420.85     75.11 o 
  13   3   7     3658.44     3772.38     70.15 o 
  15   3   7     1414.45     1527.43    112.24 o 
  17   3   7      909.19     1001.90     75.22 o 
  19   3   7     1492.47     1469.25     63.31 o 
   2   4   7     3568.86     3902.43     92.26 o 
   4   4   7       26.84       73.35     31.73 o 
   6   4   7     1236.12     1218.90     27.86 o 
   8   4   7       73.76      125.17     83.92 o 
  10   4   7      274.17      290.25      9.65 o 
  12   4   7      201.84      244.21    111.01 o 
  14   4   7       90.46       82.87     12.17 o 
  16   4   7      265.67      340.00     30.07 o 
  18   4   7       12.49       29.60     48.89 o 
   1   5   7     9281.15     9382.20    127.41 o 
   3   5   7    15976.20    15332.13    210.17 o 
   5   5   7     9442.65     9297.37    305.58 o 
   7   5   7     6179.46     5976.95    106.74 o 
   9   5   7     1034.64     1296.26     62.51 o 
  11   5   7     1795.13     1811.23     86.85 o 
  13   5   7     2702.91     2641.33     44.77 o 
  15   5   7      875.03      977.97     64.28 o 
  17   5   7     1734.95     1652.94     77.69 o 
   2   6   7       62.80      107.37     40.49 o 
   4   6   7     1041.44     1019.92     63.72 o 
   6   6   7      546.26      541.58     24.62 o 
   8   6   7       45.91       93.17     39.63 o 
  10   6   7       79.01       75.39      6.45 o 
  12   6   7      515.21      540.39     57.36 o 
  14   6   7        3.35       17.76     35.13 o 
  16   6   7       10.57       21.84     71.17 o 
  18   6   7      275.17      297.70     20.47 o 
   1   7   7     4387.03     4093.64    107.55 o 
   3   7   7     3184.68     3054.59     61.89 o 
   5   7   7     2506.53     2677.32     70.50 o 
   7   7   7     1612.40     1598.39    107.73 o 
   9   7   7     6310.83     6042.55    120.39 o 
  11   7   7     6762.93     6681.85     41.79 o 
  13   7   7     1524.21     1685.76     97.14 o 
  15   7   7     1802.29     1886.22     57.92 o 
  17   7   7     1112.97     1165.94     94.08 o 
   2   8   7     1919.30     1920.97     55.38 o 
   4   8   7       56.33      150.08     39.11 o 
   6   8   7      783.03      785.88     21.72 o 
   8   8   7        6.38       58.20     64.92 o 
  10   8   7      187.63      216.02     41.95 o 
  12   8   7      227.18      249.96     18.21 o 
  14   8   7       88.30      118.02     43.73 o 
  16   8   7      169.53      221.34    107.92 o 
   1   9   7     3918.93     4006.33     76.89 o 
   3   9   7     1077.74     1376.40    113.25 o 
   5   9   7     1714.53     1679.08     77.27 o 
   7   9   7     3397.69     3174.71    102.52 o 
   9   9   7     5499.33     5163.13     43.20 o 
  11   9   7     2196.87     2161.29     94.22 o 
  13   9   7     1470.49     1519.21    110.13 o 
  15   9   7     1518.18     1595.95     59.07 o 
   2  10   7       16.90      111.17     62.21 o 
   4  10   7     1545.11     1497.46     68.72 o 
   6  10   7      276.05      326.53     40.82 o 
   8  10   7       59.46      132.95     46.35 o 
  10  10   7      251.34      285.85     37.65 o 
  12  10   7      270.77      290.42     27.22 o 
  14  10   7       24.08       58.26    103.46 o 
   1  11   7     3295.09     3193.42    167.54 o 
   3  11   7     2222.61     2189.73     68.75 o 
   5  11   7     4209.56     4068.72    100.26 o 
   7  11   7     3441.34     3410.65     70.50 o 
   9  11   7      671.82      657.13     55.35 o 
  11  11   7      447.45      444.79     46.84 o 
  13  11   7      816.02      800.04     65.12 o 
   2  12   7      219.65      252.30     36.88 o 
   4  12   7        9.70       85.84     26.04 o 
   6  12   7      122.03      187.44     45.04 o 
   8  12   7       21.07       22.92     40.62 o 
  10  12   7       33.25       59.94     52.58 o 
  12  12   7       59.51       97.12     24.78 o 
   1  13   7     1274.25     1273.34     84.04 o 
   3  13   7     3772.36     3690.99     70.84 o 
   5  13   7     2166.11     2366.59    128.64 o 
   7  13   7      847.49      847.15     20.78 o 
   9  13   7      345.56      482.72     55.19 o 
   2  14   7       32.24       68.78    153.58 o 
   4  14   7      598.77      589.17     35.90 o 
   6  14   7       56.42       60.16     61.06 o 
   8  14   7       42.19      128.13     62.53 o 
   1  15   7      842.68      928.21    112.27 o 
   3  15   7     1296.73     1241.90    113.83 o 
   5  15   7      380.61      374.26    143.89 o 
   0   0   8     2845.77     3224.56     96.75 o 
   2   0   8    35040.34    33900.76    298.35 o 
   4   0   8    50153.02    48229.36    220.42 o 
   6   0   8      975.53      978.44     97.54 o 
   8   0   8    16715.51    16433.24    489.13 o 
  10   0   8      402.20      466.37    210.17 o 
  12   0   8        5.08       20.05     56.41 o 
  14   0   8     1892.32     2143.57    219.74 o 
  16   0   8     1074.18     1034.12    105.71 o 
  18   0   8     1129.08     1387.57    215.90 o 
   1   1   8      303.96      341.29     19.58 o 
   3   1   8      378.61      390.96     24.31 o 
   5   1   8      385.72      428.62     42.79 o 
   7   1   8     1150.13     1422.22     63.07 o 
   9   1   8      210.62      195.55     19.26 o 
  11   1   8     2386.00     2292.11     35.51 o 
  13   1   8        3.67       20.54     17.65 o 
  15   1   8       37.69       55.56     82.80 o 
  17   1   8       41.76       55.23     53.36 o 
  19   1   8      146.93      187.76     73.67 o 
   0   2   8    17933.25    18720.49    135.34 o 
   2   2   8     8363.25     9009.82    136.68 o 
   4   2   8     7452.87     7217.12    210.91 o 
   6   2   8    11365.30    11001.31    310.71 o 
   8   2   8     3251.33     3088.07     90.98 o 
  10   2   8     2424.13     2418.85     73.27 o 
  12   2   8     3450.10     3321.81    117.63 o 
  14   2   8     1822.30     1848.34    137.39 o 
  16   2   8     1467.84     1429.16     67.49 o 
  18   2   8     1130.62     1101.63     69.87 o 
   1   3   8     1525.86     1540.35     28.97 o 
   3   3   8        8.80       40.98     19.59 o 
   5   3   8      165.46      167.98     51.83 o 
   7   3   8     1014.78     1100.87     41.75 o 
   9   3   8      169.84      187.10     25.74 o 
  11   3   8     2538.62     2350.80    153.20 o 
  13   3   8       11.96       62.26    103.08 o 
  15   3   8      134.39      152.57     30.44 o 
  17   3   8      153.52      127.92    104.94 o 
  19   3   8      119.36      139.14     78.36 o 
   0   4   8    37561.89    36787.27    104.34 o 
   2   4   8     1559.66     1544.57     35.92 o 
   4   4   8       39.85       56.44     11.15 o 
   6   4   8    11096.43    10884.35    125.23 o 
   8   4   8      681.78      625.83    179.94 o 
  10   4   8     8411.77     8485.25    169.51 o 
  12   4   8     8245.79     8223.92    160.43 o 
  14   4   8     2552.14     2559.37     58.09 o 
  16   4   8     1658.88     1639.70     38.31 o 
  18   4   8      760.44     1041.25    117.47 o 
   1   5   8      156.16      157.87     34.12 o 
   3   5   8     1475.00     1621.23     57.92 o 
   5   5   8      115.29      224.88     68.51 o 
   7   5   8      539.23      525.84     25.53 o 
   9   5   8      184.26      197.95     32.21 o 
  11   5   8      892.93      931.62     54.95 o 
  13   5   8       16.52       22.82     45.34 o 
  15   5   8        9.20       78.90     68.97 o 
  17   5   8        7.86       32.77     30.96 o 
   0   6   8      950.97     1012.16    168.29 o 
   2   6   8     6900.70     6637.89    120.26 o 
   4   6   8     6867.58     7029.63     92.62 o 
   6   6   8      862.60     1054.28     68.77 o 
   8   6   8     7373.44     7867.47    137.30 o 
  10   6   8     6595.64     6263.42    173.35 o 
  12   6   8     1517.26     1695.37     81.19 o 
  14   6   8     2027.74     1979.83    100.90 o 
  16   6   8     1185.24     1117.27     28.26 o 
   1   7   8     1191.04     1191.53      4.57 o 
   3   7   8        1.41       13.23     20.19 o 
   5   7   8        5.41       65.48     29.66 o 
   7   7   8      382.56      417.05     13.74 o 
   9   7   8       43.25      121.27     45.08 o 
  11   7   8     1460.89     1416.24     38.29 o 
  13   7   8       50.68       54.89     30.43 o 
  15   7   8       59.24      141.50     44.53 o 
  17   7   8       73.87       78.98     12.23 o 
   0   8   8      799.52      874.42    113.05 o 
   2   8   8     4659.48     4457.35     29.33 o 
   4   8   8     8895.22     8455.73    101.73 o 
   6   8   8     3567.01     3522.51    153.00 o 
   8   8   8     6142.22     6121.34     75.45 o 
  10   8   8     1335.95     1238.15     93.97 o 
  12   8   8      701.31      793.38     54.78 o 
  14   8   8      621.26      793.88     75.53 o 
  16   8   8      817.21      802.31    136.61 o 
   1   9   8      213.83      197.22     52.87 o 
   3   9   8     1273.54     1209.00     18.44 o 
   5   9   8        8.56       41.99     26.92 o 
   7   9   8       39.37       54.20     17.25 o 
   9   9   8       74.45       68.88      7.91 o 
  11   9   8      104.32      123.75      5.74 o 
  13   9   8       19.03       99.46     52.28 o 
  15   9   8       26.32       76.09    115.00 o 
   0  10   8     5322.78     5424.10    160.31 o 
   2  10   8     2416.73     2554.07     70.97 o 
   4  10   8     1764.15     1702.95     54.14 o 
   6  10   8     5187.47     5139.02     84.98 o 
   8  10   8     1153.61     1111.42     63.07 o 
  10  10   8      580.47      785.39     67.40 o 
  12  10   8     1767.96     1746.63     17.39 o 
  14  10   8      801.52     1123.41    138.83 o 
   1  11   8      236.76      269.50     34.92 o 
   3  11   8       88.69      118.38     62.92 o 
   5  11   8       41.19       81.57     28.46 o 
   7  11   8      139.91      179.80     55.24 o 
   9  11   8       10.18       74.82    160.50 o 
  11  11   8      501.40      552.70     22.76 o 
  13  11   8       17.59       38.09     38.56 o 
   0  12   8     2328.37     2536.13    218.30 o 
   2  12   8     2775.17     2554.36     16.37 o 
   4  12   8     1207.39     1165.29     45.28 o 
   6  12   8      873.98      909.82     21.87 o 
   8  12   8      616.01      841.52     83.43 o 
  10  12   8     1088.87     1153.05     81.92 o 
   1  13   8      104.00      116.16     64.18 o 
   3  13   8      449.46      433.87     36.84 o 
   5  13   8       17.15       47.22     57.34 o 
   7  13   8        1.81       37.99     89.19 o 
   9  13   8       28.28       39.81     16.75 o 
   0  14   8     1214.51     1291.50    312.58 o 
   2  14   8     1244.40     1234.38     54.67 o 
   4  14   8     1644.05     1603.69     78.49 o 
   6  14   8      546.23      490.04     95.54 o 
   1  15   8       15.14       70.85    153.03 o 
   3  15   8      107.35      118.72     10.66 o 
   1   1   9     4632.43     4519.73    211.90 o 
   3   1   9    12944.38    12905.63    356.79 o 
   5   1   9    11291.84    11335.62    264.35 o 
   7   1   9     4664.61     4461.40     31.74 o 
   9   1   9      489.65      667.54     74.57 o 
  11   1   9     5238.72     5163.84    277.89 o 
  13   1   9     2209.02     2195.68     81.80 o 
  15   1   9     2016.87     1903.17     78.36 o 
  17   1   9     1191.66     1338.16     77.67 o 
   2   2   9      219.98      277.46     61.74 o 
   4   2   9      150.87      369.64     51.98 o 
   6   2   9        0.69       13.50     17.20 o 
   8   2   9        7.50      171.45     56.05 o 
  10   2   9     1932.47     1977.99     73.25 o 
  12   2   9        6.96       36.78     35.89 o 
  14   2   9       16.01       18.36      9.23 o 
  16   2   9      497.56      499.58     96.70 o 
  18   2   9      268.23      259.64     98.61 o 
   1   3   9    15669.79    14974.76     76.50 o 
   3   3   9     7449.65     7729.87    206.26 o 
   5   3   9     5090.33     4795.20    196.87 o 
   7   3   9     4989.92     4955.15    124.60 o 
   9   3   9     5284.75     5091.48     63.23 o 
  11   3   9      290.42      394.40     38.18 o 
  13   3   9     2914.33     3150.65     99.47 o 
  15   3   9     1629.42     1629.08    123.72 o 
  17   3   9      829.51      787.19     72.63 o 
   2   4   9      180.60      232.21     35.76 o 
   4   4   9     1665.53     1824.89     92.57 o 
   6   4   9      526.39      586.73     75.22 o 
   8   4   9      123.87      161.19     21.10 o 
  10   4   9      126.75      155.44     65.57 o 
  12   4   9      172.78      175.63     24.32 o 
  14   4   9       29.22       46.82     20.35 o 
  16   4   9       17.20       20.85      5.76 o 
  18   4   9       97.55      121.65     44.87 o 
   1   5   9     8019.83     8087.85    140.93 o 
   3   5   9     2800.28     2681.43     90.65 o 
   5   5   9     2911.98     2900.95     67.66 o 
   7   5   9     3931.82     3797.40    103.20 o 
   9   5   9    10755.96     9948.12    199.83 o 
  11   5   9     2468.16     2488.31     67.97 o 
  13   5   9     1341.90     1428.57    101.45 o 
  15   5   9      940.41     1026.52     65.31 o 
  17   5   9     1132.25     1334.02     56.61 o 
   2   6   9       58.03       73.09     14.39 o 
   4   6   9      453.38      436.33     23.78 o 
   6   6   9        0.21        8.26     59.74 o 
   8   6   9        2.55        9.38     37.38 o 
  10   6   9      461.04      425.52     43.90 o 
  12   6   9       28.19       49.44     49.68 o 
  14   6   9        0.10        3.02     48.43 o 
  16   6   9      123.93      127.37     95.48 o 
   1   7   9     1354.78     1356.97    143.68 o 
   3   7   9     1816.84     1705.47     56.68 o 
   5   7   9     2385.40     2505.17     76.26 o 
   7   7   9     4583.78     4444.27     97.61 o 
   9   7   9     4562.65     4475.79     82.85 o 
  11   7   9     7690.92     7446.95    151.08 o 
  13   7   9      947.99      893.93     66.58 o 
  15   7   9      774.82      821.31     37.71 o 
   2   8   9       35.69      103.99     34.59 o 
   4   8   9     1475.34     1380.14     18.36 o 
   6   8   9      511.22      531.17     38.24 o 
   8   8   9       27.70       77.80    138.47 o 
  10   8   9       52.83       68.35     21.92 o 
  12   8   9      218.60      246.62    101.26 o 
  14   8   9       75.44       56.90     16.71 o 
   1   9   9     2288.48     2236.91     98.56 o 
   3   9   9     3608.06     3426.70     45.46 o 
   5   9   9     2941.98     2871.47     34.12 o 
   7   9   9     3377.97     3512.37     85.36 o 
   9   9   9      388.27      503.40    132.92 o 
  11   9   9     1626.47     1809.35     89.05 o 
  13   9   9     1914.38     1836.09     76.49 o 
  15   9   9     1028.84      981.21    327.93 o 
   2  10   9      264.39      295.17     32.77 o 
   4  10   9      283.59      330.96     48.21 o 
   6  10   9        2.45       21.21     19.98 o 
   8  10   9        8.77        9.64      1.93 o 
  10  10   9       23.38       57.86     79.84 o 
  12  10   9      100.32       81.30     24.62 o 
   1  11   9     3381.80     3273.85     43.36 o 
   3  11   9     4473.76     4320.31    127.72 o 
   5  11   9     3388.01     3261.90    170.43 o 
   7  11   9      822.70      966.05     78.38 o 
   9  11   9      376.15      368.39     81.37 o 
  11  11   9        9.21       95.06     43.49 o 
   2  12   9        4.53       39.08     40.74 o 
   4  12   9      379.79      359.37     26.74 o 
   6  12   9      148.95      137.56     20.06 o 
   8  12   9       17.30       46.05     43.62 o 
  10  12   9        1.72        2.76     13.64 o 
   1  13   9     1809.35     1992.54    104.94 o 
   3  13   9     1408.47     1700.09    120.29 o 
   5  13   9     1784.86     1666.34     53.48 o 
   7  13   9      484.15      612.59     87.88 o 
   9  13   9     1238.91     1120.35     36.30 o 
   2  14   9      125.78      145.29     15.36 o 
   4  14   9       30.44       74.42    128.70 o 
   6  14   9        4.28       46.63     31.88 o 
   0   0  10    14390.95    14208.09    197.37 o 
   2   0  10     1478.49     1611.61    120.93 o 
   4   0  10    24295.63    23295.04    606.42 o 
   6   0  10    12190.28    11679.70    152.80 o 
   8   0  10     3000.32     3033.35    165.23 o 
  10   0  10     2995.39     2899.94    124.53 o 
  12   0  10        5.41       14.73     10.68 o 
  14   0  10      898.10      960.88     39.19 o 
  16   0  10     1799.61     1878.62     98.01 o 
  18   0  10      440.85      412.77    118.16 o 
   1   1  10     1427.98     1469.36     39.53 o 
   3   1  10     1984.48     1914.18     69.60 o 
   5   1  10     3310.89     3568.62     71.05 o 
   7   1  10      326.64      342.65     17.31 o 
   9   1  10      537.60      727.75     63.68 o 
  11   1  10        2.92       83.60     43.64 o 
  13   1  10       22.53       92.60    101.56 o 
  15   1  10       91.22       77.09     83.74 o 
  17   1  10       45.74       72.72     46.04 o 
   0   2  10     5913.40     5763.29    187.71 o 
   2   2  10     7380.21     7093.29    173.13 o 
   4   2  10     7440.49     7146.54     84.88 o 
   6   2  10     5058.50     4704.36     98.46 o 
   8   2  10     4049.70     4051.01     66.14 o 
  10   2  10     2379.18     2557.13     54.58 o 
  12   2  10     1581.18     1458.14     66.91 o 
  14   2  10     2370.66     2466.34     85.09 o 
  16   2  10     1239.85     1324.11    121.26 o 
  18   2  10      644.98      607.08     62.34 o 
   1   3  10      171.76      189.32     35.15 o 
   3   3  10      868.45     1102.49     74.54 o 
   5   3  10     1230.23     1292.93     35.53 o 
   7   3  10       52.36       53.68      5.78 o 
   9   3  10      962.25      962.95     14.69 o 
  11   3  10       76.43      113.43     84.52 o 
  13   3  10       14.90       21.87      7.44 o 
  15   3  10      174.41      155.24     90.68 o 
  17   3  10       73.35      151.56     80.73 o 
   0   4  10     3360.02     4120.12    380.65 o 
   2   4  10    12384.23    11982.58    115.43 o 
   4   4  10      158.40      549.75     75.16 o 
   6   4  10     1996.88     1952.68     82.96 o 
   8   4  10     3108.20     3294.60     68.01 o 
  10   4  10     2482.80     2364.43     29.28 o 
  12   4  10     8658.50     8010.11     57.85 o 
  14   4  10     2229.78     2448.01     86.24 o 
  16   4  10      856.58      878.73     65.17 o 
   1   5  10     1049.13     1077.54     44.37 o 
   3   5  10     2104.92     2065.56     54.74 o 
   5   5  10     3181.19     3205.64     62.28 o 
   7   5  10      101.15      143.52     70.03 o 
   9   5  10       83.30      126.13     64.58 o 
  11   5  10       11.43       50.29     68.58 o 
  13   5  10      117.89      131.35     18.96 o 
  15   5  10        0.06       19.65     86.98 o 
  17   5  10        7.56       23.10     22.34 o 
   0   6  10     5709.44     6007.76    233.25 o 
   2   6  10     4123.73     3983.89     48.72 o 
   4   6  10     2574.64     2388.57    100.63 o 
   6   6  10     3049.83     2922.10    107.90 o 
   8   6  10     3042.17     2777.68    104.61 o 
  10   6  10     3754.63     3647.04    122.68 o 
  12   6  10     3444.17     3547.88     90.61 o 
  14   6  10      526.53      653.69    121.51 o 
  16   6  10      872.37      794.23    114.04 o 
   1   7  10       46.80       46.59     22.36 o 
   3   7  10      454.25      442.90     90.63 o 
   5   7  10      355.83      461.15     41.92 o 
   7   7  10       53.66       96.96     49.29 o 
   9   7  10      445.47      427.96     81.68 o 
  11   7  10      161.40      182.20     48.62 o 
  13   7  10       32.22      111.42     54.75 o 
  15   7  10       69.43       49.89     17.37 o 
   0   8  10     3143.75     3401.42    122.13 o 
   2   8  10     1453.76     1492.15     61.95 o 
   4   8  10     7131.68     7268.76     78.13 o 
   6   8  10     2564.91     2578.77     58.59 o 
   8   8  10     5241.94     4983.13     31.28 o 
  10   8  10     2824.55     2705.02     82.93 o 
  12   8  10        8.95      119.44    101.25 o 
  14   8  10      963.60      860.90     40.31 o 
   1   9  10      348.97      372.20     14.87 o 
   3   9  10     1064.54     1086.77     34.01 o 
   5   9  10     1102.74     1127.67     36.49 o 
   7   9  10       10.22       36.50     58.58 o 
   9   9  10        0.06       12.97     73.85 o 
  11   9  10       15.31       30.45     11.75 o 
  13   9  10       73.52       70.91     34.43 o 
   0  10  10     2548.85     2558.81    118.30 o 
   2  10  10     1519.87     1582.61    114.87 o 
   4  10  10     2533.58     2784.96     91.19 o 
   6  10  10     3036.84     3122.34     82.45 o 
   8  10  10     1500.96     1532.49    148.03 o 
  10  10  10     1025.24      925.54     48.69 o 
  12  10  10      433.78      496.09     74.79 o 
   1  11  10      151.44      140.48      7.71 o 
   3  11  10      233.21      245.64     22.62 o 
   5  11  10      113.41      150.09    102.39 o 
   7  11  10      157.84      209.75     59.19 o 
   9  11  10       63.88       96.56     73.99 o 
  11  11  10      108.30      148.93     65.89 o 
   0  12  10     1787.45     1760.49    127.78 o 
   2  12  10     2289.33     2254.62     75.93 o 
   4  12  10      780.23      742.07     47.77 o 
   6  12  10     1882.10     1765.02     27.08 o 
   8  12  10       59.29      126.46     38.33 o 
  10  12  10      378.58      484.81     61.44 o 
   1  13  10       61.15      141.46    105.69 o 
   3  13  10      276.93      263.23     14.08 o 
   5  13  10      101.20       95.39     69.97 o 
   7  13  10        2.27       18.42     41.29 o 
   0  14  10      567.01      642.06    125.86 o 
   2  14  10     1887.77     1857.20     44.41 o 
   4  14  10     1052.02     1011.08     76.31 o 
   1   1  11     6588.28     6653.88    188.60 o 
   3   1  11     6250.39     6101.48     92.77 o 
   5   1  11     2240.58     2232.16     92.59 o 
   7   1  11     3948.83     4291.50    128.44 o 
   9   1  11     1214.18     1200.33    100.32 o 
  11   1  11     1815.37     1951.28     48.49 o 
  13   1  11     3576.71     3537.54     73.57 o 
  15   1  11     2377.53     2718.41    158.07 o 
  17   1  11     1876.50     1826.14    120.93 o 
   2   2  11     1080.60     1151.35     50.33 o 
   4   2  11     1301.64     1499.72     84.00 o 
   6   2  11       60.29      198.12     66.86 o 
   8   2  11     4341.52     4241.50     65.65 o 
  10   2  11      679.56      679.01     32.06 o 
  12   2  11       18.19       33.11     87.39 o 
  14   2  11       20.29      125.91    105.17 o 
  16   2  11      199.12      202.30     38.90 o 
   1   3  11     4657.91     4844.63     53.84 o 
   3   3  11     4154.56     4190.40    167.90 o 
   5   3  11     9265.22     9068.99    163.36 o 
   7   3  11     4629.64     4519.81     93.42 o 
   9   3  11     3756.25     3402.37     98.65 o 
  11   3  11     2628.17     2482.73     85.61 o 
  13   3  11      754.60      906.25     53.44 o 
  15   3  11      787.37      894.99     64.64 o 
  17   3  11      449.08      447.01     50.08 o 
   2   4  11      233.51      293.13     61.11 o 
   4   4  11     1653.92     1645.22     54.62 o 
   6   4  11      351.32      527.40    100.04 o 
   8   4  11        0.14        0.52      6.24 o 
  10   4  11       71.93       90.11     24.43 o 
  12   4  11       78.19       75.04     39.59 o 
  14   4  11       77.35       90.57     42.12 o 
  16   4  11       35.11       57.87     64.54 o 
   1   5  11     2999.39     3130.59    109.02 o 
   3   5  11     5538.28     5365.15    124.73 o 
   5   5  11     4955.73     4662.90    133.27 o 
   7   5  11     2646.90     2502.09     90.38 o 
   9   5  11     6608.36     6333.16     94.73 o 
  11   5  11     2205.85     2114.27     60.22 o 
  13   5  11      723.25      790.24    106.06 o 
  15   5  11      512.53      533.64     41.85 o 
   2   6  11        9.69       51.12     49.39 o 
   4   6  11      689.71      680.03    117.79 o 
   6   6  11       21.26      196.16     45.32 o 
   8   6  11     1328.75     1240.80     58.49 o 
  10   6  11      340.92      364.84     27.60 o 
  12   6  11        0.15       75.64     91.27 o 
  14   6  11       49.58       80.31     52.73 o 
   1   7  11     4846.77     4618.06    115.53 o 
   3   7  11     2480.89     2447.42     83.12 o 
   5   7  11     1187.21     1080.62     82.03 o 
   7   7  11     1737.14     1896.90     57.36 o 
   9   7  11     2079.08     2168.27    123.69 o 
  11   7  11     2221.86     2226.82     90.65 o 
  13   7  11     1805.66     1812.77     57.68 o 
  15   7  11      797.81      902.32     84.06 o 
   2   8  11      322.63      477.20     96.13 o 
   4   8  11     1402.60     1360.60    151.76 o 
   6   8  11      321.83      475.17     49.47 o 
   8   8  11        2.75        5.01     37.80 o 
  10   8  11       34.02      141.14     82.52 o 
  12   8  11       89.73       84.44     42.20 o 
  14   8  11       36.22       48.35     16.48 o 
   1   9  11     4205.39     4074.78     83.42 o 
   3   9  11     1176.44     1288.93     71.45 o 
   5   9  11     1653.43     1614.49    166.19 o 
   7   9  11     2406.14     2430.21    146.18 o 
   9   9  11      249.74      551.60     88.30 o 
  11   9  11     1436.35     1369.77     84.00 o 
  13   9  11     1089.48      981.61     58.36 o 
   2  10  11      161.58      199.87    110.22 o 
   4  10  11      273.05      315.28    103.06 o 
   6  10  11      129.26      165.34     35.12 o 
   8  10  11      140.67      160.94     60.95 o 
  10  10  11      139.32      157.72     16.40 o 
  12  10  11       14.74       85.28     38.04 o 
   1  11  11      873.16     1094.56    115.35 o 
   3  11  11     2999.98     2832.89    191.12 o 
   5  11  11     1983.54     2242.01     93.55 o 
   7  11  11     1774.53     1570.94    130.51 o 
   9  11  11     1072.01      939.83     21.42 o 
   2  12  11      163.54      281.22     41.44 o 
   4  12  11      241.16      283.02    142.00 o 
   6  12  11       73.62       50.80      9.61 o 
   8  12  11        2.23       72.82     89.00 o 
   1  13  11      462.28      474.43     63.58 o 
   3  13  11     1758.28     1750.02     94.46 o 
   5  13  11     1306.57     1125.58    100.40 o 
   0   0  12     1498.32     1438.97     33.76 o 
   2   0  12    14034.30    13334.35     70.44 o 
   4   0  12     8777.72     9638.27    187.26 o 
   6   0  12     2518.24     2494.71    172.01 o 
   8   0  12     1286.68     1440.10    102.56 o 
  10   0  12      307.80      221.71     50.13 o 
  12   0  12     2877.26     2798.88    115.57 o 
  14   0  12     3399.64     3226.05     77.10 o 
  16   0  12     1397.69     1802.44    155.39 o 
   1   1  12        0.00       45.80     48.85 o 
   3   1  12      701.83      691.07     38.75 o 
   5   1  12        5.24       27.35     39.92 o 
   7   1  12      104.87      145.58     38.47 o 
   9   1  12      514.64      537.17     48.66 o 
  11   1  12        4.11       27.09     22.99 o 
  13   1  12      390.30      381.12     31.62 o 
  15   1  12      112.63      164.91     28.11 o 
   0   2  12     3316.96     3094.93    124.22 o 
   2   2  12     3568.27     3605.79     73.89 o 
   4   2  12     4980.04     4696.67    186.97 o 
   6   2  12     4426.37     4189.24     59.70 o 
   8   2  12     2854.46     2668.85    154.23 o 
  10   2  12     2129.39     2136.38     50.49 o 
  12   2  12     2347.29     2373.29     78.78 o 
  14   2  12     1664.38     1580.66     44.48 o 
  16   2  12     1096.90     1320.02    123.88 o 
   1   3  12      219.03      273.63     67.52 o 
   3   3  12      945.22     1277.79     94.32 o 
   5   3  12       15.57       56.44     38.69 o 
   7   3  12       82.68      152.74     91.40 o 
   9   3  12       79.90      105.32     29.89 o 
  11   3  12       44.76      105.94     39.99 o 
  13   3  12      170.31      198.40    109.79 o 
  15   3  12        0.01        5.00    147.98 o 
   0   4  12     6669.93     6522.06    144.48 o 
   2   4  12      341.70      616.50    102.43 o 
   4   4  12     1793.67     1635.59     96.43 o 
   6   4  12     4625.33     4312.72     88.00 o 
   8   4  12     5017.56     5297.44    132.55 o 
  10   4  12     5717.15     5785.48     68.72 o 
  12   4  12     1030.80     1079.82     69.07 o 
  14   4  12      455.32      682.79    100.37 o 
  16   4  12      597.04      712.37    133.17 o 
   1   5  12       54.19       82.10     51.70 o 
   3   5  12      628.19      625.46     84.58 o 
   5   5  12       64.04       89.68     30.35 o 
   7   5  12      372.90      425.76     81.91 o 
   9   5  12      518.15      605.04     63.72 o 
  11   5  12       19.46       36.70     38.18 o 
  13   5  12      184.04      171.05      3.69 o 
  15   5  12      282.47      328.90     25.68 o 
   0   6  12     6394.95     5873.97     50.99 o 
   2   6  12     5254.60     4999.12     64.06 o 
   4   6  12     1735.68     1751.96     91.90 o 
   6   6  12     1777.28     1685.86     29.91 o 
   8   6  12     2712.28     2702.84    113.08 o 
  10   6  12     2409.21     2674.15     87.21 o 
  12   6  12      735.17      695.94     43.57 o 
  14   6  12      533.32      500.77    116.24 o 
   1   7  12      250.17      278.85     29.10 o 
   3   7  12     1267.26     1267.38     17.14 o 
   5   7  12        3.59       10.41     19.05 o 
   7   7  12      228.54      228.70     21.97 o 
   9   7  12       21.58       15.02     10.88 o 
  11   7  12       84.39      135.38     79.89 o 
  13   7  12        2.98       61.30     85.69 o 
   0   8  12     3270.00     3120.80    393.51 o 
   2   8  12     7043.53     6895.69     41.80 o 
   4   8  12     2819.55     2842.89     39.45 o 
   6   8  12     1332.22     1264.80    140.37 o 
   8   8  12      715.86      836.97     82.42 o 
  10   8  12      332.08      335.67     64.20 o 
  12   8  12     1408.69     1230.44     33.08 o 
   1   9  12        7.17       82.26    121.59 o 
   3   9  12      314.10      326.48     57.15 o 
   5   9  12      140.62      134.70    105.41 o 
   7   9  12      184.20      258.73     75.08 o 
   9   9  12      179.45      235.75     66.62 o 
  11   9  12       82.17      111.85     11.04 o 
   0  10  12      575.49      689.50    206.22 o 
   2  10  12     1244.08     1376.05    128.63 o 
   4  10  12     3032.81     2930.07     43.62 o 
   6  10  12     1578.64     1481.54    191.32 o 
   8  10  12      982.16      862.37     81.25 o 
  10  10  12      532.69      582.07    119.96 o 
   1  11  12       49.08       58.51     59.61 o 
   3  11  12      989.78     1052.28     42.33 o 
   5  11  12       19.16       40.78     27.56 o 
   7  11  12       48.71       69.29     46.27 o 
   9  11  12       79.52       97.54     17.22 o 
   0  12  12      576.76      572.44    168.84 o 
   2  12  12      157.53      138.03     41.09 o 
   4  12  12     1232.54     1274.99    100.02 o 
   6  12  12     1490.79     1393.05     38.87 o 
   1  13  12        6.53       52.87     31.65 o 
   3  13  12       44.31       79.37     27.46 o 
   1   1  13     1231.89     1247.12    111.57 o 
   3   1  13       11.40       56.70     94.34 o 
   5   1  13    11565.29    11917.01    211.75 o 
   7   1  13     4046.93     3703.01     71.97 o 
   9   1  13     2297.88     2306.99    114.52 o 
  11   1  13     2939.80     2721.59     54.81 o 
  13   1  13     2761.10     2758.61     72.93 o 
  15   1  13     1216.24     1397.75    103.89 o 
   2   2  13     7472.84     7273.06    207.54 o 
   4   2  13      633.19      584.85     65.39 o 
   6   2  13       81.99       70.29     35.33 o 
   8   2  13        0.76        4.65    103.74 o 
  10   2  13      219.77      301.55     74.23 o 
  12   2  13        5.61       92.93     63.72 o 
  14   2  13       75.76      114.82     66.47 o 
   1   3  13     3571.49     3610.12    137.57 o 
   3   3  13    14359.64    13532.88    590.10 o 
   5   3  13      303.79      242.15     96.26 o 
   7   3  13     2165.04     1989.63     47.08 o 
   9   3  13     3320.48     3361.58     61.05 o 
  11   3  13      990.06     1141.43    100.22 o 
  13   3  13      686.51      641.01     71.43 o 
  15   3  13     1381.78     1370.15     34.07 o 
   2   4  13       10.02       22.58     54.49 o 
   4   4  13      154.27      239.15     98.94 o 
   6   4  13       46.69       63.88     47.57 o 
   8   4  13       27.00       55.37     36.33 o 
  10   4  13        9.72       35.63     71.71 o 
  12   4  13       42.05       47.09     18.72 o 
  14   4  13       27.53       46.21     55.72 o 
   1   5  13     8801.82     9144.02    146.22 o 
   3   5  13     7364.18     6787.56     84.89 o 
   5   5  13      254.23      604.47     86.17 o 
   7   5  13     1942.49     1947.90     68.22 o 
   9   5  13     1127.84     1215.03     45.27 o 
  11   5  13     1466.80     1429.13     52.62 o 
  13   5  13      454.49      466.06     55.81 o 
   2   6  13     3244.41     3142.05     73.96 o 
   4   6  13      273.32      281.97     73.09 o 
   6   6  13      122.99      266.07    157.92 o 
   8   6  13        2.26       15.42     55.12 o 
  10   6  13      197.47      178.47      3.85 o 
  12   6  13        4.97       23.61     30.18 o 
  14   6  13       21.94       39.72    100.49 o 
   1   7  13     4752.14     4520.62     91.38 o 
   3   7  13      185.15      227.77     37.72 o 
   5   7  13     3714.89     3993.92    145.76 o 
   7   7  13     1799.99     1955.11    112.68 o 
   9   7  13     1061.63     1118.57     73.16 o 
  11   7  13     1300.59     1139.12     36.26 o 
  13   7  13     1167.75     1043.95     37.71 o 
   2   8  13        1.46       16.16     66.42 o 
   4   8  13      221.92      255.49     44.95 o 
   6   8  13       64.37      147.91    124.14 o 
   8   8  13       28.98       64.20     23.45 o 
  10   8  13       26.17       26.82     18.43 o 
  12   8  13       71.31       59.80     19.75 o 
   1   9  13      473.43      560.31     46.75 o 
   3   9  13     1176.81     1134.31     24.42 o 
   5   9  13     3434.97     3221.60     53.83 o 
   7   9  13     1166.11     1174.95     71.01 o 
   9   9  13     2031.88     2030.51     88.57 o 
  11   9  13      450.34      657.39    143.32 o 
   2  10  13      659.92      640.53      8.42 o 
   4  10  13       63.68       82.38     40.29 o 
   6  10  13      123.71      222.80     77.26 o 
   8  10  13        0.16        4.15     22.12 o 
   1  11  13      449.57      488.73     57.93 o 
   3  11  13     2315.91     2498.72    120.91 o 
   5  11  13     1276.89     1293.65     98.52 o 
   7  11  13     1045.55     1201.16    117.98 o 
   2  12  13        7.22       14.44      9.92 o 
   4  12  13       92.49      199.69     67.25 o 
   0   0  14     2098.82     2378.00    215.33 o 
   2   0  14     5427.94     5476.40     97.91 o 
   4   0  14      918.33     1168.89     86.15 o 
   6   0  14     3861.32     3980.46    155.95 o 
   8   0  14     4676.89     4227.07    158.79 o 
  10   0  14     1550.37     1731.16    113.89 o 
  12   0  14     1016.51      959.06    116.19 o 
  14   0  14     1860.60     1856.24     65.00 o 
   1   1  14        6.08       38.59     57.57 o 
   3   1  14      225.21      260.23     57.36 o 
   5   1  14       92.45      155.96     54.03 o 
   7   1  14       61.15      145.97    106.46 o 
   9   1  14        4.06       12.46     73.01 o 
  11   1  14      166.43      221.06     78.25 o 
  13   1  14        8.02       48.16     44.56 o 
  15   1  14       40.76       63.28     26.29 o 
   0   2  14     2490.64     2375.49     50.04 o 
   2   2  14     2603.46     2588.69    145.88 o 
   4   2  14     2940.23     2802.77    115.37 o 
   6   2  14     2923.65     2818.76    127.28 o 
   8   2  14     2258.03     2126.88     88.77 o 
  10   2  14     2050.06     2018.06     57.19 o 
  12   2  14     1579.22     1569.53     94.28 o 
  14   2  14      963.72      891.69     94.38 o 
   1   3  14      148.55      179.04     69.92 o 
   3   3  14      361.91      581.13    128.40 o 
   5   3  14        0.24        4.12    110.90 o 
   7   3  14      681.04      622.38     65.11 o 
   9   3  14        0.34        5.02     93.05 o 
  11   3  14       55.46      120.46     75.18 o 
  13   3  14        1.15        3.01     44.80 o 
   0   4  14     3399.92     3545.23    157.15 o 
   2   4  14     1331.71     1597.24    162.86 o 
   4   4  14     5200.72     4896.85     32.60 o 
   6   4  14     1693.13     1623.19    117.48 o 
   8   4  14     1007.79     1373.66     75.66 o 
  10   4  14     1819.48     1696.69    101.21 o 
  12   4  14     1709.74     1627.98     49.64 o 
  14   4  14      531.15      436.22    148.84 o 
   1   5  14       20.01       22.42     32.76 o 
   3   5  14       37.19       86.21     51.97 o 
   5   5  14       26.80       88.97     63.54 o 
   7   5  14       85.68      123.35     53.93 o 
   9   5  14        0.03       16.38     46.44 o 
  11   5  14      183.63      180.52     51.30 o 
  13   5  14        0.39      121.66     66.33 o 
   0   6  14     3983.82     4119.78    254.62 o 
   2   6  14     3357.37     3134.58    101.34 o 
   4   6  14     2264.89     2467.24    141.54 o 
   6   6  14     1533.90     1459.55     33.42 o 
   8   6  14     1601.36     1642.94    108.58 o 
  10   6  14      960.49      863.39     18.33 o 
  12   6  14      674.41      671.02     44.48 o 
   1   7  14      405.66      411.42     52.07 o 
   3   7  14      253.80      303.61     81.32 o 
   5   7  14      143.60      183.00     41.34 o 
   7   7  14      637.45      759.86    132.47 o 
   9   7  14       15.89       38.76     35.21 o 
  11   7  14       24.91       41.99     14.98 o 
   0   8  14     2647.33     2595.59     90.83 o 
   2   8  14     3611.08     3886.90    176.74 o 
   4   8  14      841.39      963.68     85.73 o 
   6   8  14     1651.55     1514.62     67.08 o 
   8   8  14     1206.79     1119.31     85.88 o 
  10   8  14      924.91      841.03     68.06 o 
   1   9  14      165.67      190.72     45.40 o 
   3   9  14        1.55       34.53     50.25 o 
   5   9  14        2.26      111.43     66.10 o 
   7   9  14       79.84      124.37     64.73 o 
   9   9  14        1.09       20.65     20.46 o 
   0  10  14      894.23     1339.91    257.41 o 
   2  10  14     1028.85      978.31     75.43 o 
   4  10  14     1142.21      998.92     38.35 o 
   6  10  14     1180.81     1362.24    149.77 o 
   8  10  14      738.64      693.96     80.64 o 
   1  11  14      269.61      249.98     19.70 o 
   3  11  14       58.51      142.33     79.84 o 
   5  11  14      158.66      265.86     67.92 o 
   1   1  15      559.55      717.76     74.83 o 
   3   1  15     2013.61     2254.69     81.06 o 
   5   1  15     3464.00     3432.83    101.05 o 
   7   1  15     5714.46     5540.80    122.84 o 
   9   1  15     1770.11     1749.41    115.81 o 
  11   1  15      626.49      636.24     41.12 o 
  13   1  15     1456.01     1513.14    162.37 o 
   2   2  15       49.49       42.05    117.12 o 
   4   2  15      321.70      330.00     69.09 o 
   6   2  15       11.69       26.68    121.32 o 
   8   2  15      240.80      362.89     71.63 o 
  10   2  15      186.21      204.89     88.55 o 
  12   2  15       65.70       75.80     91.31 o 
   1   3  15     5447.22     5267.06    170.69 o 
   3   3  15     3213.80     3089.43    147.68 o 
   5   3  15     1771.67     1702.47    138.22 o 
   7   3  15      277.29      391.05    152.30 o 
   9   3  15     1722.46     1786.11    105.89 o 
  11   3  15     2135.30     2382.92    137.84 o 
  13   3  15      573.74      727.75     91.85 o 
   2   4  15        4.74       39.70     29.14 o 
   4   4  15      249.87      314.09    111.63 o 
   6   4  15       22.15       44.42     59.83 o 
   8   4  15       72.61      198.62    120.23 o 
  10   4  15       35.33       86.44     25.76 o 
  12   4  15      121.13      123.39     48.87 o 
   1   5  15     5233.32     5395.72    168.26 o 
   3   5  15     2734.28     2830.44    115.49 o 
   5   5  15      929.64      915.32     69.78 o 
   7   5  15      331.77      371.89     76.53 o 
   9   5  15     1501.60     1376.73     68.74 o 
  11   5  15     1609.16     1607.87    116.02 o 
   2   6  15        9.10       24.61     42.55 o 
   4   6  15      151.50      165.40    148.45 o 
   6   6  15       76.69       93.89     12.76 o 
   8   6  15       15.03       43.87     43.27 o 
  10   6  15       77.77      163.80     98.75 o 
   1   7  15     1012.57     1082.07    109.76 o 
   3   7  15      990.26     1083.07     97.32 o 
   5   7  15     1938.47     1719.27    122.13 o 
   7   7  15     3034.24     2878.14     49.08 o 
   9   7  15      661.70      708.41     40.07 o 
   2   8  15        5.83       21.02    103.70 o 
   4   8  15      245.74      223.76     15.27 o 
   6   8  15        1.12        3.95     19.92 o 
   8   8  15       57.32       83.73     23.29 o 
   1   9  15      410.49      327.61    110.16 o 
   3   9  15     1193.79     1288.24    109.66 o 
   5   9  15     1947.38     2055.69     76.81 o 
   7   9  15     1725.96     1745.58     62.32 o 
   2  10  15        0.21       29.34    169.46 o 
   4  10  15       63.15       62.36     71.37 o 
   0   0  16     5512.24     5866.66    324.15 o 
   2   0  16     1066.45      964.33     64.21 o 
   4   0  16     2821.98     2807.20    184.78 o 
   6   0  16     4363.44     4135.21    169.75 o 
   8   0  16      652.84      879.79    194.73 o 
  10   0  16     1309.64     1832.51    387.16 o 
  12   0  16     1141.30     1153.15     88.57 o 
   1   1  16      215.53      192.55     28.58 o 
   3   1  16        7.22       24.25     51.69 o 
   5   1  16       62.93      106.05     40.44 o 
   7   1  16      444.57      451.40     36.39 o 
   9   1  16      127.40      159.04     39.05 o 
  11   1  16      292.59      263.79     29.54 o 
   0   2  16     1428.49     1629.95    145.64 o 
   2   2  16     2464.02     2747.76    135.23 o 
   4   2  16     2611.54     2423.49    166.48 o 
   6   2  16     1633.94     2101.69    178.21 o 
   8   2  16     1567.87     1549.71     77.15 o 
  10   2  16     1336.75     1266.40     53.53 o 
  12   2  16      753.64      708.37     70.75 o 
   1   3  16       38.49       44.05     95.24 o 
   3   3  16        1.05        7.99     70.04 o 
   5   3  16      257.28      228.01     27.82 o 
   7   3  16      503.52      677.70    111.75 o 
   9   3  16      259.29      297.25     70.21 o 
  11   3  16      233.76      272.31    154.78 o 
   0   4  16      802.41     1102.84    238.81 o 
   2   4  16     3168.98     3078.79     69.88 o 
   4   4  16     1299.89     1344.21     87.27 o 
   6   4  16      626.49      842.21     86.62 o 
   8   4  16     2252.71     2502.95    209.90 o 
  10   4  16      968.36      834.68     52.38 o 
   1   5  16      273.47      268.95    109.98 o 
   3   5  16        8.90        5.28    155.54 o 
   5   5  16        7.28       81.50     96.13 o 
   7   5  16       44.80       58.09     39.30 o 
   9   5  16       11.98       26.54     25.58 o 
   0   6  16     4051.54     4121.05    201.90 o 
   2   6  16     1370.15     1277.03    158.60 o 
   4   6  16      725.18      897.47     73.62 o 
   6   6  16     1595.37     1491.36     90.27 o 
   8   6  16     1122.83      929.73     50.14 o 
  10   6  16      698.46      644.46     81.64 o 
   1   7  16        1.41       21.25     34.43 o 
   3   7  16        4.30      113.79    214.47 o 
   5   7  16      134.09      168.66     66.85 o 
   7   7  16       99.44      125.99     23.63 o 
   9   7  16      186.28      253.98     96.45 o 
   0   8  16     1472.89     1811.25    251.29 o 
   2   8  16      988.96      955.20     82.89 o 
   4   8  16     1613.33     1652.44    151.53 o 
   6   8  16     1143.90     1041.28     75.11 o 
   1   9  16      146.24      146.31    184.13 o 
   3   9  16       21.81       66.84    127.45 o 
   5   9  16       16.79       83.98     48.15 o 
   1   1  17     3261.06     3103.89    126.95 o 
   3   1  17     1963.07     2069.76    125.56 o 
   5   1  17     1340.22     1315.94    104.89 o 
   7   1  17     1382.17     1596.76    132.15 o 
   9   1  17      491.64      491.71     61.62 o 
  11   1  17      410.02      487.67     83.27 o 
   2   2  17      184.96      243.60     86.34 o 
   4   2  17       43.95       65.65     60.52 o 
   6   2  17       56.63       72.02     43.58 o 
   8   2  17       15.00      146.75     78.60 o 
  10   2  17       54.94       98.68     87.05 o 
   1   3  17     1320.36     1726.32    162.39 o 
   3   3  17     2005.67     1907.13    160.75 o 
   5   3  17     1853.28     1971.49     95.94 o 
   7   3  17     1122.13     1084.20     60.57 o 
   9   3  17     1837.96     1744.82    134.28 o 
   2   4  17        6.57        7.04     75.29 o 
   4   4  17       85.59      111.19    152.36 o 
   6   4  17      240.43      239.52     78.12 o 
   8   4  17       80.65      226.37    105.77 o 
   1   5  17      846.86     1011.92     62.27 o 
   3   5  17     1089.69     1043.39    147.78 o 
   5   5  17     1534.80     1783.30    135.04 o 
   7   5  17     1394.47     1190.55     72.10 o 
   9   5  17     1536.65     1447.14    136.32 o 
   2   6  17       18.02      126.30    169.34 o 
   4   6  17        0.87       16.20     54.39 o 
   6   6  17        2.90       45.62     75.55 o 
   8   6  17       37.37       44.38    105.65 o 
   1   7  17     1029.83      982.60     94.36 o 
   3   7  17      919.66     1104.94    201.25 o 
   5   7  17      815.23      884.51     41.97 o 
   2   8  17       31.18       65.08    149.17 o 
   4   8  17      112.29      134.16    170.13 o 
   0   0  18     4566.36     4338.93    401.23 o 
   2   0  18     3477.16     3233.50    171.04 o 
   4   0  18     1126.40     1294.25    203.50 o 
   6   0  18      265.80      254.76    283.43 o 
   8   0  18     1922.04     1969.92     88.13 o 
   1   1  18      199.88      182.47     45.74 o 
   3   1  18       18.36       92.29     92.23 o 
   5   1  18      135.48      126.76     70.53 o 
   7   1  18      382.39      449.25     95.13 o 
   9   1  18       84.43      185.49     44.54 o 
   0   2  18     2136.29     2284.73    196.85 o 
   2   2  18     1665.74     1560.06    130.36 o 
   4   2  18     1254.14     1193.27     67.04 o 
   6   2  18     1271.41     1173.13     36.01 o 
   8   2  18      955.05      919.03     51.27 o 
   1   3  18       62.51       77.96     97.28 o 
   3   3  18       42.88      153.76    132.51 o 
   5   3  18       41.38       35.36     48.24 o 
   7   3  18      318.85      633.42    242.73 o 
   0   4  18      231.35      298.34    389.55 o 
   2   4  18      571.29      655.35    182.84 o 
   4   4  18     1481.44     1633.38    179.95 o 
   6   4  18     2203.24     2136.14    122.77 o 
   1   5  18      295.23      345.64    131.67 o 
   3   5  18        0.13        0.00    153.49 o 
   5   5  18      166.25      206.00     93.18 o 
   0   6  18      484.64      653.19    247.04 o 
   2   6  18      855.22      878.85    111.85 o 
   4   6  18     1278.60     1583.96    159.94 o 
   1   7  18        9.27       32.05    116.56 o 
   1   1  19     1169.07     1296.08     74.52 o 
   3   1  19     1426.46     1480.82    229.68 o 
   5   1  19      956.19      820.60    247.61 o 
   2   2  19       74.43       52.25     31.87 o 
   4   2  19      255.62      271.84    222.79 o 
   6   2  19      401.86      493.00     71.37 o 
   1   3  19     1619.23     1572.35     76.47 o 
   3   3  19     1093.23     1072.18    123.15 o 
   5   3  19      945.46      854.07    175.90 o 
   2   4  19      114.27      197.90    154.44 o 
   4   4  19        3.09       30.70     93.54 o 
   1   5  19     1167.11     1335.80    133.46 o 
                                                 
